# Supplementary material for: The intensity of the transcriptional response varies across infection with distinct viral strains in an insect host
Source: BMC Genomics. 2025 Feb 21;26:175. doi: 10.1186/s12864-025-11365-8 (PMC11846320; doi:10.1186/s12864-025-11365-8)
Supplement: Supplementary file 2 — Supplementary Material 2 [file 12864_2025_11365_MOESM2_ESM.xlsx]

## Sheet: Contents of this file
Table	Contents
1	Percentage reads aligned to DWV for each sample
2	raw gene counts
3	results from differential expression analysis
4-13	DEG lists : LFC >1
14	Overlap of upregulated genes - Control vs all DWV (LCF > 1)
15	Overlap of downregulated genes - Control vs all DWV (LCF > 1)
16	Overlap of upregulated genes - Control vs all DWV (LCF = 0, all DEGs)
17	Overlap of downregulated genes - Control vs all DWV (LCF = 0, all DEGs)
18	Overlap of upregulated genes - DWV-B vs DWV-A and Mixed (LCF > 1)
19	Overlap of downregulated genes - DWV-B vs DWV-A and Mixed (LCF > 1)
20	DEGs in immune pathways (immune gene list from Evans et al., 2006 )
21	Serine Protease DEGs (list from NCBI) excludes non-DEGs
22	Gene overlap lists with hypergeometric test results
23	Significant GOs (LFC threshold 1)
24	Significant GOs (LFC threshold 0)
25	Pupal survival data
26	Colony screening for common bee viruses (qPCR Ct values and primer sequences)

## Sheet: Table 1
Sample	Total	Surviving	Proportion	Total DWV Align	DWV_A	DWV_B
C1_A_1	71449926	69399025	0.9713	0.381	0.3789	0.0051
C1_A_2	38085075	36778403	0.9657	0.3483	0.3483	0.0048
C1_A_3	36372788	35089935	0.9647	0.2553	0.2553	0.0042
C1_A_4	46447750	44874563	0.9661	0.3618	0.3612	0.0048
C1_B_1	64951979	62628897	0.9642	0.5568	0.0073	0.5573
C1_B_2	42370398	40993869	0.9675	0.4187	0.0053	0.4191
C1_B_3	34587280	32673148	0.9447	0.3732	0.0057	0.3735
C1_B_4	63680873	61699808	0.9689	0.3494	0.0049	0.3499
C1_C_1	30000405	28795811	0.9598	0.0029	0.0008	0.0021
C1_C_2	37891017	36687041	0.9682	0.0001	0.0001	0
C1_C_3	49404278	47733811	0.9662	0.0001	0.0001	0
C1_C_4	48952561	47114349	0.9624	0.0001	0.0001	0.0001
C1_M_1	42602871	41080113	0.9643	0.4383	0.1814	0.2636
C1_M_2	38281221	36974220	0.9659	0.4331	0.1801	0.2594
C1_M_3	32515913	31504480	0.9689	0.4394	0.1752	0.2701
C1_M_4	38427977	37143545	0.9666	0.4033	0.1706	0.2382
C2_A_1	30878290	29834473	0.9662	0.3041	0.3039	0.0038
C2_A_2	44803738	43268800	0.9657	0.1917	0.1919	0.0028
C2_A_3	29187075	27795379	0.9523	0.237	0.234	0.0081
C2_A_4	42635808	41144852	0.965	0.2894	0.2899	0.0041
C2_B_1	33659527	32113099	0.9541	0.469	0.0086	0.4674
C2_B_2	28986737	27582345	0.9516	0.4737	0.0071	0.4741
C2_B_3	44879703	43391390	0.9668	0.332	0.0048	0.3323
C2_B_4	33119894	31692294	0.9569	0.3821	0.005	0.3823
C2_C_1	36965860	35788970	0.9682	0.0001	0.0001	0
C2_C_2	43000072	41640299	0.9684	0.0001	0.0001	0.0001
C2_C_3	52680609	51021436	0.9685	0.0001	0.0001	0
C2_C_4	39721031	38143965	0.9603	0.0003	0.0001	0.0002
C2_M_1	45365250	43735469	0.9641	0.4488	0.1679	0.2875
C2_M_2	41528145	40058267	0.9646	0.4488	0.1961	0.2598
C2_M_3	50091053	48243983	0.9631	0.4709	0.1914	0.2871
C2_M_4	28100004	26650293	0.9484	0.4766	0.1973	0.2873

## Sheet: Table 2
	C1_A_1	C1_A_2	C1_A_3	C1_A_4	C1_B_1	C1_B_2	C1_B_3	C1_B_4	C1_C_1	C1_C_2	C1_C_3	C1_C_4	C1_M_1	C1_M_2	C1_M_3	C1_M_4	C2_A_1	C2_A_2	C2_A_3	C2_A_4	C2_B_1	C2_B_2	C2_B_3	C2_B_4	C2_C_1	C2_C_2	C2_C_3	C2_C_4	C2_M_1	C2_M_2	C2_M_3	C2_M_4
100037419	188.593	156.117	166.948	138.934	98.8261	98.343	93.0812	154.248	49.998	93.4285	223.818	233.242	85.2192	177.173	33.6143	68.5636	85.4493	270.084	28.7965	151.275	77.5555	129.409	113.338	62.906	146.64	118.858	270.403	149.417	142.732	377.756	164.57	82.3644
100049551	959.371	273.802	282.755	254.102	361.919	296.97	277.025	579.97	711.258	676.775	898.848	770.9	380.138	371.459	285.165	267.032	286.658	846.009	273.258	538.711	235.3	220.43	622.776	332.453	381.52	503.068	951.622	763.183	388.326	390.942	477.693	224.096
100049563	0.924269	0.721423	0	0.382608	0	0.344051	0	1.92964	0	0.884114	1.26616	0.371455	0.374248	0.590483	0.566527	0.186509	0	0.573773	0.937067	0.608918	0	0.171989	0.375338	0	0	0.30404	1.48218	0.756307	0	0.396497	0.543679	0.54973
100049571	17048.7	10865.4	11371.2	14104.8	8079.72	10707.1	11781.8	16805.3	13092.6	16642.9	28005.6	16741.4	8216.88	9174.74	9014.53	5195.83	5786.95	23636.1	10028.6	14936.4	5923.48	5090.46	15820.3	9959.06	10190.3	10205.6	27871.4	13813.9	12567.7	16714.9	11360.1	7097.78
100049572	0.517731	0.144303	0.209925	0.458348	0.291886	0.20632	0.147722	0.927619	0.357016	0.495684	2.88544	0.370463	2.24139	1.41466	0.226685	0.298112	0.0688077	1.53118	0.149969	2.10813	0.390029	0.0687026	0.600188	0.643279	0.256656	1.03131	3.25366	2.11574	0.821602	0.31656	0.65068	0
100126690	114.473	68.3153	61.6695	54.9182	88.0791	85.8907	63.6555	128.652	123.788	91.5949	188.883	203.237	50.9933	38.6742	48.3009	46.7478	73.5921	99.5892	62.0795	67.3152	46.3609	17.1771	76.0015	50.7719	173.264	137.395	204.927	101.991	87.8271	83.1983	45.4445	27.1469
100174948	668.289	246.346	291.038	400.833	369.632	395.161	315.051	635.124	434.032	543.955	851.905	859.152	325.413	315.499	223.611	241.983	210.041	685.069	312.593	396.865	235.649	192.312	535.052	309.97	462.469	456.299	1055.31	679.828	397.521	345.494	392.778	216.601
100187599	202.778	53.8656	55.5001	99.8575	80.3873	59.2727	69.6415	87.862	113.981	74.0747	257.346	116.267	53.2811	45.4339	81.6861	41.7468	36.0519	210.907	50.6415	105.084	26.4116	19.4793	88.4734	54.5707	165.936	122.592	221.321	112.955	55.5175	66.2725	38.7172	42.4014
100187709	1434.51	988.428	1157.75	963.598	1612.88	1036.6	837.396	1481.6	1174.61	1611.26	2273.61	2243.93	1043.04	910.995	528.671	714.431	733.587	1772.12	701.369	1049.13	828	610.342	1319.61	711.872	2001.99	2573.37	2454.74	1610.55	992.148	922.444	1109.34	701.25
100188904	110.583	46.8296	47.2122	52.304	57.3634	67.2046	76.2865	92.3468	50.4812	98.7697	111.445	62.5429	18.0896	19.2715	30.867	66.1605	51.8158	103.499	30.3206	72.8103	53.1573	42.56	91.7731	44.082	118.047	92.5532	181.141	89.0021	35.9992	50.1146	68.0027	18.4188
100188940	2192.64	1524.32	1042.25	1064.87	2215.76	1155.43	897.681	1653.2	1902.17	2093.38	1802.86	1782.11	1036.43	901.328	835.712	990.383	1537.63	2047.82	996.754	1152.57	1341.72	912.238	1282.09	700.66	3106.11	4335.78	2199.66	1335.46	849.835	905.676	1087.3	612.821
100188973	1081.48	476.587	457.176	484.766	552.082	452.229	322.112	852.027	639.772	820.283	1026.08	963.509	417.533	373.131	351.173	304.223	271.262	863.445	383.925	526.28	361.859	280.173	675.032	261.959	672.631	815.535	1259.74	757.099	459.463	463.373	492.973	261.99
100191002	98126.1	64782.4	58256.5	62634.1	82705	66393.4	38735.3	100773	93532.9	138024	117980	111012	63792.1	47563.1	48650.2	45036.8	66655.4	104517	53739.4	49701.6	67949.5	41190.5	58563.8	50048.9	141102	162425	130769	89425.2	59877.5	44388.2	52081.3	28712.2
100192200	8.75757	5.19325	11.9799	13.1811	11.5694	11.5685	10.7253	18.0922	18.3574	28.4005	39.5014	29.4479	12.8179	3.87875	0	3.59011	11.2831	7.23324	8.84297	1.96402	19.0534	6.68722	9.06246	13.8669	33.0177	40.4789	30.9945	21.9131	14.6182	3.89099	14.3659	9.16077
100192201	33.2093	20.2893	27.7204	27.0873	31.1903	40.2259	24.1544	53.9659	28.664	33.1924	49.9941	29.7651	14.8291	29.6382	22.6461	22.65	27.6805	26.13	31.9482	14.1528	24.2923	13.5465	42.4581	18.7337	35.3633	53.9094	68.8476	37.8406	34.5288	13.999	27.4255	16.4416
100192202	146.401	59.297	119.967	89.0011	234.039	150.941	111.358	137.091	119.12	185.269	191.502	218.903	75.4036	74.6792	77.2383	102.438	89.4662	140.058	93.4108	143.014	108.536	80.6209	171.784	120.117	187.316	169.249	271.298	160.253	110.472	80.0747	100.5	46.399
100216325	2384.33	1530.46	1785.26	1971.64	1819.87	1755.49	1812.1	3353.83	2144.25	2419.69	4046.24	4338.66	1849.3	1622.58	1269.42	1297.16	1408.77	2147.02	1787.31	2184.81	1070.91	1028.69	3207.84	1656.56	1729.98	1874.28	4739.56	3021.61	2359.36	1530.25	2009.99	1110.59
100216489	916.647	813.843	557.879	1256	1379.83	1053.81	781.393	1745.5	1296.27	1651.46	3032.7	2469.28	1170.87	504.93	682.706	789.69	794.366	436.155	625.102	888.773	701.088	595.803	965.686	782.872	1077.86	1608.8	2178.84	1045.02	797.815	588.198	967.299	465.654
100217360	0	2.11347	2.07363	0	1.74301	0	1.08762	0	0	1.02667	0	1.10795	0	2.34073	0	0	0.993741	1.11102	0	0	0	0	4.41376	0	0.951774	0	6.60527	0	0	0	2.16196	0
100302106	15420.3	6731.72	7427.86	8075.58	11456.7	6307.3	6150.5	11825.2	10759.6	11838.9	15520.5	17169.3	6865.29	5571.36	4747.55	4601.66	5513.3	10392.9	5237.6	7677.16	5823.79	4832.62	9978.02	4469.72	14056.7	16302.5	16514.6	11626.9	6770.18	6981.04	7652.04	3638.22
100302584	848.289	376.867	472.278	401.906	565.956	399.35	316.222	589.995	601.009	696.501	895.424	827.318	328.943	378.285	264.535	314.002	319.87	946.027	319.283	589.378	302.787	241.927	569.875	337.505	625.078	999.146	1029	698.694	393.826	397.192	387.515	200.126
100315656	84.708	0	0	147.738	0	0	0	0	0	0	152.145	64.5049	244.371	275.517	77.2929	0	0	0	0	0	0	0	155.472	0	0	69.4378	530.656	85.7684	0	0	0	0
100315657	84.708	0	0	0	0	0	0	0	0	0	76.0723	0	162.914	0	77.2929	0	0	0	85.1382	72.5921	0	0	155.472	0	0	208.313	379.04	0	0	0	0	0
100315658	847.08	332.686	209.62	221.607	51.1743	65.2715	69.5602	523.201	260.078	455.762	152.145	709.558	651.657	275.517	77.2929	92.2199	65.6619	1065.2	170.277	508.145	146.972	205.529	155.472	304.769	391.352	416.625	758.078	428.842	250.588	70.6519	239.738	148.034
100315659	0	0	0	0	0	0	0	0	0	0	0	0	0	0	0	0	0	0	0	72.5921	0	0	0	0	0	0	0	0	0	0	0	0
100315660	0	0	0	0	0	130.543	69.5602	523.201	0	0	76.0723	193.515	81.4571	0	77.2929	0	0	0	340.553	72.5921	0	0	0	0	0	0	75.8078	0	167.059	70.6519	59.9343	0
100315661	931.788	931.518	349.365	590.952	204.697	130.543	1112.96	784.798	325.096	379.801	988.944	774.062	325.828	918.392	463.757	922.199	196.985	989.117	425.691	580.736	440.916	205.529	1010.57	228.577	717.476	208.313	1667.77	1715.36	584.707	282.608	839.081	666.155
100315662	169.416	0	69.873	0	0	0	0	87.1999	130.038	151.92	228.217	322.525	81.4571	91.8392	0	92.2199	65.6619	76.086	170.277	72.5921	0	0	155.472	0	0	0	151.616	171.536	0	141.304	0	74.0172
100315663	0	0	69.873	147.738	51.1743	0	0	0	0	0	0	0	0	0	0	0	0	380.431	0	145.184	73.4861	0	0	0	0	0	0	0	0	0	0	0
100315664	0	0	0	221.607	0	0	0	0	0	0	0	193.515	0	0	77.2929	0	0	152.172	85.1382	0	0	0	0	0	0	0	0	85.7684	0	0	0	0
100315665	254.124	532.296	419.238	443.214	204.697	652.715	69.5602	1133.6	260.078	683.641	1293.23	645.049	407.285	551.035	850.222	276.66	328.309	152.172	255.414	362.959	0	342.547	310.944	609.537	65.225	486.062	1137.12	686.145	584.707	282.608	599.343	222.052
100315666	423.54	0	0	73.8692	51.1743	65.2715	0	174.4	0	75.9602	456.437	64.5049	162.914	367.357	0	0	0	0	85.1382	0	0	0	0	0	65.225	0	227.424	0	0	0	0	0
100315667	338.832	0	0	147.738	51.1743	0	69.5602	87.1999	65.0192	0	228.217	258.02	81.4571	0	0	0	0	228.258	0	0	220.459	68.5094	155.472	0	65.225	763.814	379.04	85.7684	0	0	299.673	0
100315668	254.124	199.611	69.873	886.431	358.219	522.172	556.483	871.999	650.192	1139.4	1445.38	1483.62	162.914	183.678	309.172	276.66	0	228.258	425.691	290.368	367.43	274.038	1010.57	152.384	456.574	1249.88	1743.58	771.916	167.059	141.304	299.673	0
100315669	0	0	0	0	0	0	0	0	0	0	0	0	0	0	0	0	0	380.431	0	0	0	0	0	0	0	0	0	0	0	0	0	0
100315670	0	0	0	0	0	65.2715	0	0	0	75.9602	0	0	0	0	231.879	0	0	0	0	0	0	0	0	0	0	0	0	0	0	0	0	0
100315671	1016.5	199.611	0	1994.47	1125.83	848.528	695.602	871.999	2080.61	2962.44	3803.62	1354.61	1058.94	1285.75	541.05	829.979	787.942	684.773	681.105	290.368	440.916	137.019	777.359	380.961	456.574	555.501	833.889	428.842	835.295	1978.25	419.54	666.155
100315672	0	0	0	0	0	0	0	0	0	0	0	0	0	0	0	0	0	0	0	0	0	0	0	0	0	0	0	0	0	0	0	0
100315673	254.124	0	0	221.607	153.523	195.814	139.121	261.6	130.038	227.88	380.362	322.525	0	0	231.879	0	131.324	304.344	85.1382	217.776	220.459	137.019	621.887	761.923	130.45	624.938	303.232	771.916	83.5295	0	119.869	0
100315674	0	0	0	0	0	0	0	0	0	0	0	0	0	0	0	0	0	0	0	0	0	0	0	0	0	0	0	0	0	0	0	0
100315675	84.708	0	0	0	0	0	0	0	0	0	0	0	0	0	0	0	0	0	0	0	0	0	0	0	0	0	0	0	0	0	0	0
100315676	0	0	0	0	0	65.2715	0	0	0	0	228.217	0	0	0	0	0	0	0	0	0	0	0	0	0	0	0	0	0	0	0	0	0
100315677	0	66.537	0	73.8692	102.349	130.543	69.5602	0	65.0192	303.84	228.217	64.5049	0	0	0	0	0	228.258	0	0	0	0	77.7359	76.1923	0	69.4378	303.232	0	167.059	70.6519	59.9343	0
100315678	171.76	184.415	0	76.8989	0	68.3156	0	0	0	536.342	228.973	125.541	0	0	0	0	0	153.608	0	0	0	66.6839	79.4247	0	0	0	152.301	205.92	172.298	62.0383	0	137.734
100315679	0	0	0	76.8989	0	136.631	0	0	0	0	0	0	0	0	0	0	0	153.608	89.9365	0	0	0	79.4247	0	0	70.2009	76.1503	0	0	0	0	0
100315680	0	0	0	0	0	0	0	354.317	0	0	76.7151	0	0	86.479	0	0	0	0	0	0	0	0	74.5631	0	0	0	0	0	0	0	0	0
100315681	0	0	0	0	0	0	0	0	0	0	0	0	0	0	0	0	0	0	0	0	0	0	0	0	0	0	0	0	86.1055	0	0	0
100315682	0	0	66.0399	76.8989	0	0	0	88.9606	0	0	0	62.7704	78.0058	0	0	0	0	0	179.873	0	0	66.6839	158.849	0	0	0	76.1503	0	0	0	0	0
100315683	0	0	0	0	0	0	0	0	0	0	0	0	0	0	0	0	0	0	0	0	0	0	0	0	0	0	0	0	0	0	0	0
100315684	0	0	0	0	0	0	0	0	0	0	0	0	0	0	0	0	0	0	0	0	0	0	0	0	0	0	0	0	0	0	0	0
100315685	0	0	0	0	0	0	0	0	0	0	0	0	0	0	0	0	0	0	0	0	0	0	0	0	0	0	0	0	0	0	0	0
100315686	0	0	0	0	0	0	0	0	0	0	0	0	0	0	0	0	0	0	0	0	0	0	0	0	0	0	0	0	0	0	0	0
100315687	0	0	0	0	0	0	0	0	0	0	0	0	0	0	0	0	0	0	0	0	0	0	0	0	0	0	0	0	0	0	0	0
100315688	84.708	0	69.873	517.083	614.09	0	347.802	174.4	130.038	607.68	684.653	322.525	162.914	0	77.2929	184.439	131.324	76.086	255.414	0	146.972	68.5094	77.7359	76.1923	0	0	75.8078	428.842	417.648	211.955	0	0
100315689	0	0	0	0	0	0	0	0	0	0	0	0	0	0	0	0	0	0	0	0	0	0	0	0	0	0	0	0	0	0	0	0
100315690	0	60.9158	0	0	0	0	0	0	0	244.797	0	0	0	0	0	0	0	0	0	0	0	0	0	0	0	0	69.3594	0	0	0	0	0
100315692	0	0	0	0	0	0	0	0	0	0	0	0	0	0	0	0	0	0	0	0	0	0	0	0	0	0	0	0	0	0	0	0
100328599	65.5493	31.2908	26.3938	36.3362	39.5263	43.5313	33.7354	57.9413	48.0573	68.1876	90.8205	55.5933	33.9085	17.8148	18.6555	24.3086	22.4344	101.531	35.2581	42.0349	24.1503	22.6654	55.4164	38.2189	45.7839	71.9127	132.148	68.2395	43.97	47.5218	26.625	17.8914
100359409	7824.49	4261.59	4000.7	4819.11	6432.12	4059.7	3325.83	7451.91	5865.57	7915.11	8496.82	9208.52	3677.88	2969.63	2640.35	2425.29	3119.04	5123.11	3208.15	3152.16	3282.45	2716.92	4714.01	3058.47	7728.61	8927.58	8410.03	5643.59	3794.35	3445.45	4197.09	1939.16
100359410	30132.5	22057.1	18419.9	21328.4	34648.9	20429.5	17796.5	35055.5	28618.8	43122.3	40613.9	41151	17881.9	12239.3	13682.8	11370.8	18135.3	20632.6	15707.5	11671.8	16299.7	13399.9	20524.4	13920.4	45713.6	58481.9	43902.5	26226.8	18698.9	13176.5	18510.2	8497.7
100379261	785.977	381.723	465.87	485.27	380.758	409.63	417.546	695.979	551.911	696.583	1181.28	935.95	366.864	373.96	354.194	285.24	289.295	1111.31	364.43	618.795	234.629	186.123	789.344	404.081	504.256	621.891	1145.73	818.372	489.79	448.285	415.446	235.742
100576080	21.8978	16.9778	14.2868	15.3465	19.3307	11.6447	14.8448	39.7819	18.0929	17.4746	29.9422	38.3037	11.561	7.18003	9.03275	7.85827	13.7618	5.75704	15.1078	19.3825	12.6469	8.96651	18.168	18.3743	32.6441	13.9569	47.4028	21.0598	15.5059	16.9501	14.6422	9.24999
100576082	106.103	46.7514	48.6904	45.2255	65.7866	53.171	32.2677	96.0165	80.0866	100.92	152.142	136.739	56.986	37.6867	34.1727	29.1292	27.9301	135.192	39.482	51.2843	54.4313	27.1759	79.5571	26.4749	89.5843	111.629	183.215	108.129	61.3106	58.0762	54.6371	32.0466
100576085	2029.87	1061.5	1180.74	1259.08	1557.12	1334.15	977.421	2008.37	1712.59	2093.17	2478.33	2596.51	1013.53	932.146	760.423	919.664	911.478	2140.66	943.451	1197.2	929.376	779.973	1640.72	984.611	2197.18	2314.56	2818.2	2099.41	1094.54	964.074	1160.3	662.342
100576088	4674.03	2325.04	2706.01	3076.54	3694.08	2233.78	1939.04	3753.84	3260.04	4604.12	6325.13	6803.29	2366.12	2162.65	1809.93	1985.36	1592.07	3764	1836.21	2913.63	1956.05	1540.66	4167.92	2117.23	3988.2	4937.69	6904.08	3888.77	2585.71	2483.8	2784.8	1620.05
100576090	292.607	195.456	337.944	126.495	282.882	463.537	165.22	495.87	406.919	812.382	920.857	932.129	120.612	182.38	134.516	252.958	184.847	295.349	205.328	212.576	321.212	166.926	337.144	615.895	626.961	509.352	1055.47	677.198	200.467	156.732	210.88	159.536
100576093	0	0	0	0	0	0	0	0	0	2.24474	0	2.51917	0	0	0	2.42907	0	0	0	0	0	0	0	0	0	12.2897	0	0	0	0	0	0
100576096	31.5966	27.0762	13.3654	17.027	23.729	25.7028	27.8962	62.4847	36.4527	43.6997	77.4777	58.6588	29.3904	11.3559	15.1451	18.4218	15.3905	43.7921	26.0817	41.1521	12.9215	8.18034	59.7742	28.3435	20.4794	22.7383	104.237	58.9186	30.9939	17.6776	23.3045	17.1352
100576097	24.5038	48.107	66.3909	67.8316	20.7966	33.8447	73.8557	268.133	47.1515	92.2637	177.246	196.292	33.3121	69.2626	15.7624	72.8804	22.2675	29.5749	33.62	59.1312	16.2884	11.4656	28.1125	25.3257	25.5668	23.3745	112.47	38.2888	26.5242	135.931	93.6286	63.2663
100576098	1006.51	493.948	569.638	516.458	782.214	497.986	411.262	683.372	839.407	999.245	1021.42	1210.15	477.172	416.273	351.881	326.506	367.618	949.771	293.418	639.452	440.724	322.529	636.602	379.145	1151.03	1331.84	1165.72	800.278	491.617	445.255	512.591	242.669
100576099	176.399	83.0143	88.4863	133.038	150.135	110.851	70.4139	171.287	148.16	198.562	251.395	260.546	117.362	57.8656	60.1148	26.834	63.4483	145.482	74.3251	102.014	95.5812	65.7555	176.787	31.978	241.219	300.92	303.563	203.323	120.168	99.2921	127.282	74.9559
100576100	25.1552	5.21619	8.98122	9.86023	10.8055	6.2232	6.7189	28.8048	22.781	13.9022	25.4579	15.1172	4.1167	4.35104	5.41644	4.0533	1.22186	46.5066	12.0451	7.38053	7.1445	5.01996	6.81517	2.60471	17.672	19.0567	24.5512	23.3455	8.21875	11.6534	6.70399	1.36421
100576101	589.793	394.285	361.287	444.144	553.526	426.054	335.53	710.901	595.312	700.977	1042.25	820.405	388.509	358.054	244.404	188.378	211.41	612.257	292.201	382.285	251.137	214.269	604.515	319.015	709.283	858.002	1052.56	616.638	375.994	412.126	367.459	253.213
100576103	0	2.77795	0	1.50243	0	0	0	0	0	0	0	1.46638	10.2422	4.6411	2.88279	1.43933	0	0	1.42422	0	0	1.33765	0	0	1.25618	0	0	1.4632	1.46042	0	0	0
100576104	1188.1	530.868	706.365	665.113	723.378	548.994	490.839	1062.15	730.902	887.347	1352.78	1394.94	586.985	563.104	415.488	506.319	470.795	1179.48	491.617	801.238	501.768	367.793	905.49	556.102	931.198	1163.87	1432.14	945.021	545.268	594.896	584.27	398.332
100576105	36.8884	7.38007	11.2001	16.5525	44.3476	21.1759	3.81599	33.813	24.2648	24.5319	47.9042	20.4217	20.06	12.8268	45.3204	0	0	56.9462	14.8222	21.1772	6.92839	18.1124	19.5031	18.7685	34.4404	49.705	56.2831	23.6031	27.8998	12.809	11.9065	8.17688
100576106	944.422	443.044	626.995	327.514	541.621	402.305	288.695	620.011	506.756	537.479	772.798	697.43	421.091	550.059	383.023	386.51	346.769	1684.46	292.863	737.936	295.245	273.547	626.469	252.905	546.546	734.466	747.023	502.098	472.683	347.696	508.592	204.507
100576110	237.901	200.876	160.437	113.913	153.078	140.001	125.761	242.851	143.2	188.28	283.854	167.712	110.031	126.801	130.153	123.617	103.815	272.464	98.6205	212.541	90.9998	76.4006	222.983	86.4462	162.985	171.194	254.379	173.926	173.401	224.262	166.97	69.6307
100576115	0	0	0	0	0	0	0	0	0	0	0	0	0	0	0	0	0	0	0	0	0	0	0	0	0	0	0	0	0	0	5.33341	0
100576116	639.926	221.44	263.835	265.353	293.226	282.398	195.757	498.267	285.305	384.373	620.519	574.995	235.26	246.821	213.843	155.925	156.977	609.802	220.123	308.688	173.654	178.901	366.363	182.101	328.645	316.879	677.856	337.391	278.773	356.26	273.389	189.995
100576118	2620.52	2925.83	2025.19	1777.05	983.513	846.541	892.953	1581.93	935.761	1217.42	1519.04	1685.61	1188.33	2203.84	1474.09	1106.01	637.592	608.707	656.505	1077.86	529.22	340.291	1199.24	658.231	1122.76	1067.13	1681.81	1419.29	833.242	1164.01	2010.81	489.558
100576120	695.396	404.15	454.447	420.274	642.646	504.865	237.234	816.749	979.752	911.408	1326.45	1302.46	412.552	283.487	240.346	265.458	263.664	675.647	501.005	237.301	445.507	328.792	361.394	397.752	1403.8	1740.01	1322.21	769.91	328.958	299.7	556.151	221.749
100576121	19.0068	17.4174	16.8653	19.1956	37.5929	16.0441	18.687	46.6097	34.1592	39.274	68.6687	41.0043	21.469	9.46194	15.6727	13.7551	17.6319	44.1614	16.2164	29.2482	10.3438	10.7343	30.2063	17.7373	34.4264	30.0872	64.1166	56.763	22.0766	9.29813	20.663	9.86489
100576122	2.20429	0.539562	0.526333	4.02942	0	2.58058	1.10787	2.87065	4.24025	4.21539	2.72613	4.47778	0	1.18577	1.12689	1.67455	0.511293	4.5631	5.02451	8.52109	2.44385	0	5.06022	1.60905	1.9364	5.03401	5.01926	4.53173	3.93295	1.19341	1.09226	2.21198
100576125	232.253	103.9	155.04	133.266	239.216	134.445	96.8857	229.806	204.527	254.101	358.595	311.942	137.694	103.027	82.8977	106.262	106.288	302.587	142.305	142.747	141.264	94.2733	194.153	111.036	405.614	457.409	411.899	292.603	156.107	119.061	129.411	91.0512
100576126	31.6115	17.1997	31.3308	47.7347	19.2096	44.3043	39.4423	41.4622	29.8332	52.0524	67.8326	84.5117	15.542	34.6397	41.3	21.9465	25.5216	50.2597	30.8358	47.1882	16.6252	16.4542	49.593	31.3515	33.3648	38.4382	65.7844	39.7312	29.8617	41.8268	43.5527	20.5843
100576128	62.3653	24.4297	20.4498	44.3949	20.1204	18.6261	34.2783	54.143	29.7511	40.8301	72.4277	49.3849	35.5628	30.7177	23.9396	24.5432	24.8885	77.3421	32.6012	52.3406	22.0492	17.1999	50.8186	36.1935	28.8953	33.8298	85.008	74.7453	32.5366	40.267	38.0732	27.2402
100576129	156.019	96.9905	114.986	179.543	79.8359	127.166	168.079	287.292	156.877	222.848	376.915	411.855	115.531	107.467	101.277	112.501	80.2092	213.12	126.147	189.758	76.3992	71.7945	264.8	161.364	131.853	130.089	501.937	300.386	198.931	144.305	156.763	82.2806
100576130	287.967	128.625	167.269	90.2747	82.6783	105.056	73.2469	105.398	112.453	170.421	143.508	138.022	151.553	154.315	148.876	103.158	105.791	520.675	83.0595	311.26	97.4691	73.3548	225.531	66.7765	160.095	218.057	320.77	309.63	149.151	138.538	114.8	61.0612
100576131	191.601	82.0508	78.6264	95.2357	96.4377	80.4601	65.3868	122.577	91.9774	122.755	173.395	163.304	73.9727	83.4283	69.4497	65.4298	67.4084	188.052	45.0964	142.038	50.2011	46.0013	119.375	59.6615	108.193	110.259	191.08	122.676	78.2086	76.8904	102.83	57.6608
100576132	165.081	136.563	209.216	123.079	121.501	96.6699	108.465	235.882	93.4982	122.773	252.236	249.223	121	156.884	107.703	101.003	77.3947	222.583	107.72	148.545	62.8	53.6406	187.418	97.0696	98.5046	120.14	231.447	155.315	111.127	133.528	107.631	60.626
100576134	1186.6	1017.95	1081.09	976.617	854.67	851.852	873.526	1631.98	807.002	1172.45	2112.93	2113.99	1005.98	1007.47	730.084	760.731	691.302	751.665	846.21	1052.9	461.586	472.879	1216.72	857.789	780.891	998.785	2114.23	1262.55	877.376	813.447	1043.78	607.243
100576135	27.2016	59.559	95.7914	27.5263	40.1044	40.5841	46.7272	42.4454	22.2279	24.1273	148.9	48.4115	102.191	47.5131	45.5954	67.3393	29.1662	21.49	27.1985	78.835	15.0532	11.1053	34.8907	14.4297	18.5008	277.892	34.2252	19.8141	37.0245	29.9262	37.7022	12.3517
100576136	10.4992	6.05008	11.2215	6.46137	2.96829	17.3162	4.34926	36.0151	10.6866	12.9899	34.2847	22.6244	6.31058	7.31474	0.631485	9.38957	6.87305	1.27763	10.6345	6.82256	8.22645	5.21043	22.7019	9.02472	4.33508	16.4395	6.88297	27.955	10.718	0	7.3583	3.10576
100576139	359.619	50.6835	114.97	123.378	77.4276	100.779	69.9761	146.733	139.327	198.091	189.939	219.254	87.2117	72.9564	47.7203	52.7052	53.9126	173.069	99.7036	124.009	90.6389	68.1053	126.244	117.622	135.142	203.924	282.555	218.975	138.758	123.384	100.764	40.2002
100576140	885.209	467.854	455.334	557.521	746.319	453.401	379.141	833.647	803.773	810.157	1276.64	1083.96	478.029	393.89	320.606	321.755	333.184	846.908	416.458	563.978	396.377	363.885	801.978	320.319	1059.01	1274.56	1300.11	881.86	495.165	456.324	538.351	304.888
100576143	276.014	100.567	104.324	98.5468	150.271	115.559	57.9171	182.344	174.035	211.349	289.093	240.046	94.8784	99.944	96.9428	75.886	68.1223	421.993	69.5653	168.435	114.41	63.7174	164.101	66.2642	223.764	254.45	345.522	238.119	115.625	115.437	126.454	73.5612
100576146	188.803	90.6144	115.327	119.421	128.34	142.316	108.809	206.522	172.58	208.544	329.235	290.214	99.781	86.662	66.026	83.0005	89.3185	195.224	100.115	111.345	92.5064	73.0143	176.499	101.397	246.952	188.581	374.389	267.156	170.853	88.0412	102.002	71.176
100576147	17.939	8.28124	10.5428	11.1682	4.66314	4.55674	6.85311	10.8744	12.563	12.4714	24.0295	13.1531	6.28976	7.32169	6.45371	9.22433	6.65956	17.8667	7.92929	17.2164	2.30237	3.04036	15.2588	4.42542	5.40202	15.3549	16.0723	33.4281	14.5626	9.82659	6.24252	3.89309
100576150	1.29245	0	0	0.676543	0.518035	0.604105	0	1.3456	0	0.617781	0	1.31622	0.660688	0	0	0	0	2.00518	0	2.14243	0	0	0	0.629782	0.567327	0	2.62067	0.665011	1.3201	0.700514	0	0
100576151	395.215	224.204	246.685	255.821	316.53	226.908	206.053	382.492	359.307	383.081	599.305	557.177	215.479	170.675	116.458	171.571	159.527	571.27	211.041	267.705	203.536	145.828	375.384	155.819	561.803	702.448	600.127	390.708	251.332	209.071	247.9	137.64
100576152	34353.7	9989.23	17930	24969.3	12642.4	7053.2	21051.6	39101.4	121.113	442.804	761.281	7728.2	12863.3	504.026	9628.19	15232.4	5322.68	798.268	1398.77	14688.9	1178.27	3611.8	18824.4	6011.88	184.722	221.709	249.113	224.34	5365.67	21244.6	25321	9012.64
100576153	127.695	98.1773	81.483	66.7705	68.8666	55.2333	43.4532	84.2582	74.3406	126.867	189.209	113.755	57.505	29.4728	52.6196	29.0886	42.4297	142.817	50.1406	53.7113	73.9868	59.2703	91.7886	57.9384	173.611	129.109	158.853	88.7781	105.51	76.8668	85.5153	42.7028
100576155	1421.61	726.137	690.545	715.578	940.547	737.838	487.748	1157.42	1067.94	1498.87	1739.87	1418.74	739.316	651.586	451.493	468.907	671.798	1286.88	493.658	801.277	616.757	420.801	928.296	535.806	1732.49	2084.95	1574.73	1188.04	767.09	664.069	670.178	404.28
100576157	3012.38	1844.49	1881.94	1416.1	1483.46	1335.84	1427.56	2246.39	1406.25	1792.85	2706.61	2694	1111.66	995.062	1278.45	1198.95	1236.84	2597.2	967.36	1972.16	830.786	804.333	2367.53	1186.39	1656.52	1833.19	3180.56	2153.5	1394	1310.28	1703.04	727.511
100576159	38.5366	20.0038	26.3681	29.8399	16.072	22.2916	22.7355	27.7518	27.1915	36.8756	59.4025	51.2116	20.7591	15.3509	20.1129	14.1281	13.016	50.3843	25.0929	23.1772	11.2631	7.55587	31.5337	19.0576	28.2416	31.5615	63.9035	36.9617	24.4478	26.1313	17.9176	16.8978
100576161	23990.7	9194	5136.01	15838.4	13773.7	10182.2	10951.8	14161.7	13523.8	20640.2	24335	21270.9	9487.34	55485.6	6161.1	7131.23	9410.62	34285.8	9139.16	6170.43	6728.79	7642.28	12685.3	7861.07	15623.1	17453.2	28597.1	15765.7	13305.5	6451.45	6070.16	6603.26
100576162	670.807	310.866	254.959	326.537	366.277	299.354	212.066	532.006	353.503	506.032	688.457	670.337	288.09	266.513	263.445	268.947	256.42	603.861	205.424	415.518	221.962	165.771	453.732	205.304	404.312	403.923	706.969	481.821	280.021	297.003	371.575	184.121
100576163	14.9715	22.4596	22.7382	16.8117	25.7178	28.6603	19.356	38.1095	38.6773	17.7757	101.399	53.9485	4.07462	13.0219	3.83211	3.90179	0	42.3685	7.51782	12.895	21.1091	14.7088	27.719	7.62035	13.9911	26.925	32.6704	23.9669	12.1437	13.0112	40.3099	16.6105
100576164	177.331	36.17	48.5054	54.1804	50.14	40.8728	17.6249	51.3322	52.949	94.4239	125.193	95.5978	34.9006	51.5637	35.6742	34.4923	25.1015	98.1693	46.0852	64.5227	45.0294	30.1422	56.6292	38.8909	68.4951	85.0472	143.539	79.0747	72.6944	82.9388	57.3234	19.7268
100576165	469.219	299.57	276.52	279.678	397.341	245.129	179.069	456.526	301.403	442.46	534.666	411.924	234.629	231.033	161.392	215.21	184.46	426.004	135.883	272.315	158.162	98.3213	319.517	163.853	375.897	330.207	463.924	335.334	200.357	143.427	246.511	156.862
100576167	7.58884	7.46089	0	0	4.39584	1.01714	2.19407	10.1261	3.11495	4.1417	11.9837	13.4125	6.70919	4.72252	0	2.20756	0	5.60248	0	3.61474	1.94163	3.07124	6.67794	0	0	10.9485	8.88418	0	3.34959	0	1.0905	0
100576169	330.707	145.648	116.366	181.284	106.194	132.384	103.07	245.559	194.614	230.683	298.541	290.971	135.418	146.615	141.806	137.055	96.2749	354.364	100.043	248.037	69.9924	79.9607	191.794	112.102	160.462	156.125	345.241	267.883	142.658	157.087	158.768	86.8247
100576170	8.07862	0	1.30537	0	1.09956	1.26601	0	1.39472	12.8687	16.708	1.36355	1.39852	0	0	2.75423	0	1.24242	8.34611	1.36098	0	3.63439	2.55351	2.77309	3.97464	7.19207	12.5473	23.5936	2.7939	1.39365	7.41075	1.36443	0
100576172	47.1904	42.682	20.7928	45.7037	13.5406	25.2876	10.8067	62.2231	27.5046	53.8337	88.3615	73.4162	28.0815	23.5094	14.2063	19.742	14.6477	42.072	26.3405	38.0553	6.39998	11.5588	21.4825	22.433	11.2396	13.3406	41.5472	31.1825	35.8784	37.4501	32.7268	17.9713
100576173	32.1547	21.5459	25.3483	16.8614	15.4747	12.1544	9.41589	43.0685	20.9912	20.1013	35.7644	18.5375	14.2831	16.6991	16.0905	9.69651	9.86013	34.5935	14.3775	30.2318	5.83093	3.82448	22.1185	13.6509	14.6744	21.1254	41.783	20.5067	25.4018	21.9391	17.9891	7.92822
100576174	1131	616.741	707.335	728.661	881.638	592.272	520.497	986.952	740.701	1043.53	1174.91	1233.5	662.8	563.399	435.281	479.619	472.774	1126.87	451.321	668.136	468.703	348.413	839.975	442.279	954.387	1216.3	1402.35	990.967	632.432	567.092	649.201	295.733
100576176	310.522	161.229	192.771	226.418	284.301	194.349	142.742	267.328	288.361	342.406	389.914	419.681	170.67	129.994	108.842	108.753	102.037	368.195	149.406	209.541	139.794	117.887	257.448	157.581	325.379	365.608	437.78	321.388	177.246	153.877	184.998	122.305
100576179	1.62687	2.22617	0.309464	1.01423	0.258652	1.21344	0.326146	0.339543	0	0	0.319833	0.656833	0	0	0.997949	0	0.302358	5.05068	0.329841	1.43231	0.574856	0	2.64882	0.947121	0.851529	0	0	0.667175	0.660668	0.350261	0.640904	0
100576182	32.641	24.0351	27.897	25.7878	19.0278	14.4403	16.4783	37.6882	26.0884	22.5238	46.227	41.8557	13.046	11.7977	7.41751	17.5094	17.6228	64.6803	31.1994	27.1457	12.1401	5.12285	26.9385	7.09429	44.0068	36.4642	65.6671	37.4356	14.8906	16.804	9.98258	17.4977
100576183	0	0	0	1.43828	0.366915	0	0.461816	0.959029	0	0.879757	2.26936	1.39798	0.468491	0	0.470262	0	0.427017	0.475872	0.466072	0	0	0.860165	0.937561	0	0	1.14333	0.464295	1.41689	0	0.496571	0.90935	0
100576184	22.6018	17.3095	18.2671	38.1128	54.4408	31.7086	14.9383	66.1526	35.2819	85.7415	36.179	76.373	12.2907	12.194	41.166	15.0463	25.53	107.823	27.1787	26.559	40.2048	12.5972	29.5992	20.667	34.1444	84.7899	180.511	89.4632	32.5005	26.8326	19.9129	20.6628
100576185	174.29	112.74	163.687	83.6522	141.756	134.789	98.8244	195.324	82.0546	181.919	151.702	140.902	59.5859	66.792	53.9284	87.1315	51.9431	334.861	64.1104	111.196	49.1946	42.8965	190.608	73.2746	93.1026	94.7177	172.217	132.798	97.7914	100.019	53.4872	45.0083
100576186	44.3965	19.5701	40.0727	20.997	32.9088	20.3717	53.0585	30.129	40.8429	39.8215	39.8528	19.5184	73.5629	16.7011	16.6775	46.0446	84.6974	28.1018	33.9282	110.513	72.7878	29.0084	21.3497	19.4951	46.3735	339.324	43.438	87.9097	68.819	16.7918	46.2491	4.60125
100576187	646.016	402.257	458.161	379.705	297.743	422.692	314.502	697.316	507.769	618.219	872.275	943.15	378.075	503.77	316.766	369.798	224.781	702.833	298.371	616.171	232.775	207.257	561.765	335.957	517.079	506.233	932.647	725.276	378.934	400.825	339.927	203.381
100576189	351.854	150.098	187.958	131.165	155.033	156.787	140.913	270.802	166.266	228.332	239.84	217.472	119.143	134.02	164.854	121.537	150.076	324.169	124.469	227.435	113.823	93.8217	215.457	104.264	266.133	353.986	331.158	281.641	196.596	200.779	170.829	84.0136
100576192	317.951	105.033	78.6918	166.916	113.572	468.807	238.017	278.978	775.09	256.622	420.954	476.512	268.365	107.92	180.003	138.402	193.14	2197.01	355.174	253.188	68.6193	214.556	415.622	224.799	804.006	141.149	1299.19	250.105	153.849	118.638	121.593	107.282
100576193	8120.5	4933.07	592.251	808.403	14.7892	15.2236	235.673	49.6172	15.3311	18.0782	52.5948	38.3147	25.1499	271.625	1729.28	109.586	13.3863	172.878	7.6478	1649.65	12.2793	6.25217	23.5145	9.52481	18.3483	14.0336	38.2221	26.6549	23.8939	170.549	1474.21	23.6148
100576194	81.8338	46.5759	57.1235	54.6647	31.429	54.5493	52.2955	88.2859	47.4409	46.2784	93.0344	75.4723	26.6506	53.9306	34.1363	30.6936	36.8304	103.5	41.3904	59.8309	18.3178	24.4003	56.3722	26.3894	38.1369	72.4809	74.9897	70.1586	32.1551	63.6261	77.9671	26.4014
100576195	4171.8	2140.39	2341.78	2489.31	3840.16	2232.22	1556.96	3386.96	2906.79	3542.3	4791	5164.2	2273.38	2010.22	1415.13	1304.59	1294.6	3093.42	1845.84	2973.85	1991.02	1278.07	3041.41	1332.68	4388.88	5848.41	5364.72	3912.37	2410.03	1872.47	2393.36	1118.33
100576196	179.433	155.06	196.244	278.626	140.155	192.468	300.088	540.966	256.634	346.944	690.241	595.085	237.514	216.32	171.17	218.189	154.668	414.959	259.256	320.569	92.9381	111.76	365.103	282.075	228.349	327.688	882.228	550.358	312.845	191.647	239.299	136.382
100576198	5.72551	1.59994	12.4663	4.68342	8.47108	9.53897	5.33469	23.4584	40.9546	11.7349	14.1039	43.4435	6.6582	2.62873	7.94435	8.68722	6.07706	2.53895	9.53305	3.15391	6.15076	3.43899	11.2474	11.5207	11.7926	9.13761	21.8534	10.9121	8.31702	8.82086	9.28527	7.76018
100576207	1.50988	1.48932	1.46838	0	0	0	4.60825	0	2.88245	4.32222	6.14601	9.45365	1.57087	1.66163	0	0	0	0	1.52548	1.6875	0	0	0	0	2.69722	7.70665	12.4993	1.56953	0	0	3.07435	0
100576212	0	4.22762	0	0	0.577238	0.672266	0.723954	0.747869	1.38069	0	2.14366	1.46682	0	1.55149	0	0.729161	0.666057	0	0	3.17998	0.639373	2.02436	0	0	0	0.599343	5.10925	2.22067	0	0	0.715589	0
100576215	8.75325	3.53774	5.39028	4.31105	4.94983	3.85712	5.64728	3.2283	1.98694	0.987446	4.58127	7.30984	1.04202	2.77278	1.58369	0.5228	1.91663	8.01203	5.75428	2.84806	3.20359	2.89932	5.26568	0.502279	3.61688	9.42481	10.4038	5.8194	4.7346	2.207	3.57832	3.10504
100576216	374.847	149.256	183.344	208.702	247.871	181.946	120.766	295.383	239.083	265.136	426.652	399.315	164.701	147.984	112.75	111.574	107.48	490.293	141.089	224.881	154.84	113.96	293.614	142.865	276.552	351.278	524.478	344.567	232.074	189.911	182.116	103.932
100576217	1.37003	0.803138	0.781074	1.99052	0.435054	0.255359	1.92136	2.00232	2.90539	3.408	3.22731	5.79971	2.2245	2.92588	0.280127	0.830411	1.783	5.67156	3.6115	5.12289	1.93464	0.766422	2.22932	0.797038	5.96976	4.29386	12.9435	6.1766	3.8908	1.17855	2.96428	1.63447
100576220	0.888287	6.10395	6.83026	11.2237	9.31621	2.49616	4.48335	4.61597	11.0771	7.63871	9.76279	10.0185	5.47558	0	0	2.70804	0.82225	10.1023	2.69713	0.984743	4.75587	3.34493	4.5493	1.73713	7.0523	14.8781	13.5858	9.16686	9.1145	0	1.77725	0.901663
100576221	350.076	147.262	191.056	191.675	222.674	192.755	136.199	272.222	218.385	269.808	341.206	350.725	162.327	171.8	118.059	108.752	127.247	346.347	125.304	227.982	147.114	95.6612	212.019	141.409	285.164	344.439	374.715	256.503	188.45	159.682	210.201	97.5994
100576222	72.1374	87.6504	71.3948	71.4858	70.9073	63.5738	48.6786	125.691	72.7559	110.208	161.579	134.912	72.6804	64.4441	76.5379	62.9464	50.8168	74.1854	54.7404	100.752	47.8686	37.6533	102.585	43.1967	83.891	107.013	188.748	79.552	61.0425	61.6522	74.0494	31.2592
100576223	68.0085	42.881	67.718	33.4528	27.1585	44.2944	36.9015	82.2051	33.5932	40.4876	72.3587	66.062	37.9573	35.1791	40.3142	49.5567	28.0247	70.959	27.992	72.504	18.3086	15.1594	55.1768	25.5499	24.387	44.3549	76.715	45.7107	37.8164	52.1505	47.8603	24.1345
100576224	30.3518	12.4859	17.5304	16.3932	67.31	31.373	12.9467	74.857	34.2646	28.8454	41.8314	36.4707	12.9994	18.0072	18.1854	9.44558	8.73119	50.3616	16.1891	25.0042	29.4432	21.9875	37.2364	25.2338	33.8043	78.6428	49.197	33.0662	11.9987	46.5438	19.1403	11.9462
100576225	20.7919	21.9694	14.4363	36.4831	20.6947	11.1843	22.6535	32.2739	9.92515	32.5706	67.9389	92.9214	13.8991	16.3339	9.11435	4.55385	10.9527	9.20233	10.5041	4.97736	5.34567	12.7025	18.3824	14.6416	18.5619	7.57559	62.9308	18.5203	23.116	8.19793	10.5765	7.68505
100576226	1539.42	755.126	901.676	727.462	860.244	846.273	636.319	1416.98	1094.58	1058.66	1651.44	1717.71	786.702	804.504	572.923	719.888	446.39	1722.03	586.933	1024.22	496.866	436.072	1266.43	596.552	1052.05	1182.33	2057.52	1086.25	765.313	829.643	682.877	389.57
100576227	402.419	201.374	267.164	261.687	255.932	278.115	194.888	446.656	366.96	427.125	643.056	634.735	237.087	221.786	192.434	171.287	175.219	641.686	212.992	359.483	205.561	170.268	403.309	204.543	374.464	481.491	755.549	555.565	294.196	246.858	255.493	165.788
100576230	131.224	60.9695	63.2995	44.6108	49.1254	75.2808	62.2416	80.0948	55.6446	52.2468	140.692	167.233	23.9955	41.4454	34.423	55.129	24.9003	97.1512	42.6141	46.3775	13.1434	36.5889	91.1495	14.2813	60.4215	92.6074	49.7328	45.0087	28.9847	52.4762	72.2676	25.2611
100576231	1.31591	1.93422	0	0.689013	0	0.61513	0	1.36991	0.632294	0	0.652996	0	0	0.709121	0	0	0	2.04153	3.99815	0	0	0	0	0.641316	1.15551	0.547853	0	3.38586	1.34436	2.14024	4.57795	0.662646
100576233	30.6505	17.0667	17.8091	18.8236	16.5087	14.5409	16.0685	39.9316	16.0632	16.6732	41.3356	37.8033	13.1523	20.0527	13.833	10.6921	9.46858	32.1371	17.8755	31.2786	9.62306	7.79316	25.5156	15.2943	13.0349	22.6751	48.1727	30.3376	22.4074	29.5054	20.4616	14.0158
100576234	52.2168	38.3855	53.2638	43.3774	31.6529	23.242	26.3391	61.3051	40.3431	39.3088	83.702	56.0869	32.5566	28.8064	23.4035	33.8313	21.65	108.314	16.9663	40.2288	10.451	9.18281	39.998	43.0409	23.3052	36.3106	71.2908	38.2365	37.2064	29.2669	26.2804	12.5151
100576236	5.23278	13.4841	3.14304	4.59539	3.52288	5.09449	5.49471	11.1729	10.4008	8.99666	19.1673	4.47873	4.48062	3.44518	5.35137	3.31705	7.0271	37.0395	2.19703	22.6827	9.7251	5.12765	22.2109	14.7394	10.5794	15.0866	18.3446	13.4794	11.8991	5.83572	8.48493	3.32948
100576242	279.125	170.447	324.76	358.082	269.953	329.827	273.737	479.009	363.644	397.308	756.255	511.907	256.926	152.802	139.302	110.812	161.299	370.81	296.192	336.211	192.97	150.383	527.319	325.881	348.044	420.232	879.886	505.919	360.317	231.101	337.016	191.229
100576246	1.51283	10.385	1.45048	0	0.608127	4.24654	2.2869	0	2.90539	0.722951	3.76434	3.86351	0	0	0	0	0	0	0.765864	0	0	0.710611	0.773598	2.95313	7.32066	3.15691	2.30661	3.11761	0.774206	1.64387	0	1.52872
100576247	908.51	685.749	550.865	799.77	636.955	771.482	943.547	1915.5	973.332	1279.94	2515.79	2229.55	805.623	458.553	576.022	854.234	555.132	844.822	645.094	1039.83	357.138	356.518	1269.77	961.45	742.521	730.9	2879.86	1813.87	882.846	648.118	906.254	446.842
100576248	1.57262	0.513149	0.50042	1.09444	0.837756	0.979085	1.0535	4.36995	2.01719	1.50379	0.518241	4.25626	2.13851	0.563143	1.07194	0	0.97291	3.79606	1.0622	1.15676	1.39416	0.490668	1.06933	0.510013	0.459093	1.30511	2.64971	0.538679	2.67094	0.566738	3.63382	0.525557
100576249	481.18	219.563	336.717	295.392	184.823	210.723	274.19	509.236	207.536	240.113	489.552	502.967	250.275	260.831	311.204	285.674	153.2	304.709	186.537	314.418	103.601	106.345	315.551	240.327	173.832	178.025	599.733	358.609	244.695	295.178	327.6	150.982
100576251	378.681	289.9	318.458	702.378	137.472	420.5	617.691	1208.93	500.02	805.75	1468.49	1201.64	578.538	348.918	434.862	532.645	385.792	681.22	500.407	751.265	179.888	186.382	770.043	701.645	407.857	421.573	2083.1	1277.92	563.549	443.517	442.411	231.779
100576253	3.16751	2.48257	2.42397	2.65213	2.03063	1.77683	1.27489	2.63902	4.87119	0.605764	2.51308	3.86965	1.295	0.682356	0.647743	0	0	3.92643	0.641776	0.699062	0	0	0.646961	0	1.66841	0	4.49466	0.651813	0.646886	0.686513	0	0
100576257	2.41745	11.4385	17.1784	8.84925	23.3208	25.7086	22.8839	18.7051	13.695	49.1509	43.167	7.37706	8.86103	4.66867	9.50002	18.2066	12.6374	22.4239	12.2435	11.3478	15.4015	11.613	18.7535	13.2754	24.4572	26.1694	61.872	23.7575	13.9114	16.0148	13.1962	8.72213
100576258	524.39	210.532	256.542	184.155	207.638	152.159	125.642	312.252	178.954	222.545	426.785	408.993	126.915	233.272	168.398	143.398	94.1286	347.944	118.586	177.221	119.714	92.7742	278.436	151.872	162.075	185.509	353.468	210.79	145.657	271.232	271.705	101.231
100576260	64.9294	28.8049	42.5991	62.1862	14.9389	39.3753	42.258	66.0248	28.7241	34.9563	76.9709	91.87	48.6537	42.2569	34.3198	47.11	24.1765	80.224	27.5909	67.0009	9.42108	13.7275	70.3091	33.8992	24.7262	25.2511	79.944	52.972	44.5899	52.6312	55.2718	20.8844
100576261	422.847	179.456	249.213	252.481	296.415	260.245	172.941	324.409	284.749	346.926	533.453	467.497	224.753	196.683	147.751	160.707	134.58	445.6	170.62	231.126	204.182	129.31	301.377	162.282	357.912	419.257	536.964	344.075	220.448	187.759	225.091	129.469
100576262	1.20914	4.75958	2.33843	0	1.96763	4.54245	0	5.01495	5.78451	1.15451	1.21954	6.25508	0	0	3.70985	0	6.70065	3.74836	17.1174	9.42243	1.08522	8.00845	4.97261	3.56256	5.36739	4.08318	4.96906	7.51487	1.24825	2.65396	12.2055	23.5781
100576263	5.77165	2.84505	4.20438	6.15822	3.54417	2.71561	2.93341	4.48084	6.89012	9.63922	10.258	16.5313	2.9983	0	4.42753	4.42256	13.4987	25.5117	7.38482	4.83371	18.2075	1.37033	14.8757	2.8434	12.8706	9.80306	15.0515	4.49621	4.48879	3.21935	1.4662	0
100576265	22.8763	15.0154	14.7646	9.45312	13.4652	13.1366	23.2034	23.7096	14.5849	13.3467	39.8097	18.4413	13.1583	9.73289	5.19929	3.88889	4.69331	26.263	21.8435	25.4874	10.2774	6.01846	23.537	7.4955	12.4269	21.4924	45.7676	15.809	13.1357	22.3468	11.5663	13.0714
100576266	395.157	177.691	186.308	179.008	187.756	179.292	160.379	262.302	222.855	255.06	425.661	349.588	165.861	187.896	142.18	148.221	136.955	442.189	146.987	262.07	133.656	99.8959	256.86	159.638	230.934	263.504	511.041	349.368	202.197	190.825	200.434	118.789
100576270	1545.73	551.554	531.21	1052.41	2952.06	1552.69	954.376	2058.46	1841.03	3234.68	3246.96	1417.58	1046.91	427.956	876.28	1061.61	1086.48	1259.6	1094.82	1421.49	1843.83	1049.24	1852.5	1382.22	2895.29	4984.52	2930.71	1944.05	1470.34	816.561	1278.82	803.515
100576271	678.852	521.208	658.362	436.92	472.294	531.141	384.971	878.48	652.615	652.656	1083.73	896.788	412.7	599.596	496.78	452.364	381.597	1059.29	450.953	794.245	364.958	278.221	689.366	413.477	560.338	670.683	1054.52	820.997	538.922	670.253	532.456	269.229
100576272	664.622	302.04	313.728	476.504	483.923	360.839	279.63	587.239	646.441	659.898	997.611	1063.27	476.903	325.954	212.18	228.015	242.273	750.927	320.299	366.644	339.155	202.28	539.203	307.6	823.543	919.702	1063	654.206	419.635	327.446	345.176	210.613
100576273	1.00601	0.984636	2.39996	1.04966	0.401716	0.939328	1.51595	1.5727	0	0	0.496978	0.510217	0	0	0.514291	0.509263	0.933703	0.520382	0	0.554839	0	0	2.56458	0.489247	1.32103	0	0	1.03353	0.512382	0.543569	0.497833	1.00788
100576274	154.366	68.904	83.0738	59.4195	106.183	60.9062	58.0085	94.9545	117.945	134.68	168.566	171.241	72.3708	73.692	58.1594	70	38.7199	191.72	36.9898	51.8747	70.8002	49.3513	101.052	43.7239	160.42	183.76	190.917	117.25	72.2465	74.0237	91.2451	48.3642
100576277	84.3866	59.9836	96.2298	95.6464	42.4642	79.0566	105.628	104.191	72.4946	120.571	189.987	115.193	52.0339	51.8984	43.9739	41.8237	53.7839	97.8687	83.9042	83.681	37.7218	38.2211	101.74	68.1998	52.0658	73.074	236.19	104.476	96.2289	52.8396	86.988	63.0346
100576279	355.666	181.473	301.3	473.829	424.039	300.007	340.793	790.517	447.676	317.774	860.277	1019.62	279.673	132.765	198.397	266.06	252.897	138.338	295.179	185.606	168.603	173.001	506.977	271.746	353.947	546.004	976.839	444.685	298.717	204.09	421.347	193.599
100576282	0	0.678703	0.663093	0	0	0.647544	0	0	0	0.661883	1.37579	0	0	0	0	0	0	2.8645	0	0	0	0	0	0	0	0	1.40554	0	0	0	0	0.69818
100576283	44.9954	16.7553	21.1698	28.391	20.3744	14.8487	20.9547	59.7882	21.5487	28.2696	46.6187	51.1916	40.2411	47.8313	17.4123	29.7533	16.6053	20.2772	13.3491	20.7493	4.98681	8.0554	27.6802	35.3955	18.1178	27.0058	43.7366	24.4329	10.0397	17.3526	24.5562	6.24195
100576284	52.1669	17.4523	23.7349	21.9736	11.7265	12.488	9.60246	24.5084	18.3443	22.5031	18.2986	14.897	20.8091	25.3557	24.068	12.2535	33.6249	321.11	13.5313	51.3154	5.08607	7.15833	49.379	11.7782	31.2701	13.2358	50.2967	45.8218	25.3369	22.7526	24.0147	7.68291
100576286	271.339	195.13	218.953	302.196	455.044	281.382	214.194	428.904	390.114	559.013	646.609	638.238	241.715	177.501	127.938	143.809	175.283	296.966	209.1	230.212	220.069	177.72	329.909	185.377	560.988	703.951	721.65	462.078	249.935	202.282	238.875	133.275
100576287	1.75701	4.01511	10.0753	6.73497	6.09369	5.4722	18.8469	14.6405	3.94205	2.23985	8.70055	14.8858	5.38245	0	4.79063	2.96712	6.51915	4.84654	5.33944	10.3474	4.15823	1.64618	17.9335	3.99205	6.6761	10.2225	17.195	0.602267	2.98757	2.53614	24.4008	12.3565
100576288	264.125	342.772	418.403	123.141	194.88	280.143	183.347	474.614	235.37	342.665	261.798	205.413	192.634	165.431	138.926	323.622	328.294	349.227	95.4941	363.4	143.229	85.4326	238.835	192.171	123.703	137.291	275.696	274.523	251.219	386.943	222.028	47.7985
100576289	1178.81	446.058	417.252	433.096	732.805	478.995	344.913	726.535	595.504	755.676	1037.74	967.065	468.723	400.665	306.111	314.112	348.026	1006.26	332.093	528.331	391.708	262.151	725.199	309.498	959.549	1554.13	1046.29	592.318	421.586	461.423	507.462	297.074
100576290	19.8304	25.133	16.1645	14.0231	13.5365	14.7135	11.1437	26.1228	19.0683	28.9977	54.8717	45.6555	24.4175	16.3141	8.94525	6.50052	15.1486	38.0088	14.1797	14.1684	16.0458	10.9288	26.7882	11.3583	25.5698	32.4777	63.7679	20.9916	10.1152	13.2589	20.8272	11.1324
100576291	12.1684	8.84858	14.1266	17.0746	8.27842	8.07983	16.149	14.8255	12.4755	15.2636	25.8229	19.127	10.0808	9.26495	9.5861	9.14814	7.60349	20.6858	11.4091	14.8033	4.81801	4.3232	19.9128	15.202	12.6971	15.29	38.1022	16.4151	17.9406	12.1048	17.7953	5.7566
100576293	112.988	58.4493	61.9065	104.367	84.5765	89.3299	102.334	161.342	153.429	178.566	289.066	239.793	96.3288	91.4935	45.2599	67.1194	47.5839	151.454	90.7586	123.625	49.6178	46.5532	110.949	90.7238	129.128	133.157	365.397	222.885	137.866	101.013	71.9178	55.2839
100576296	1109.74	632.285	662.61	751.389	1070.65	701.365	564.246	1171.47	1037.87	1272.97	1629.34	1690.05	612.112	522.743	404.232	415.056	519.101	1137.35	462.893	699.619	615.206	467.105	908.029	536.418	1440.49	1848.37	1666.05	1181.6	672.39	534.362	708.061	415.236
100576298	757.181	359.3	402.471	454.523	678.465	387.695	245.719	593.638	524.761	699.821	907.155	914.028	371.608	315.255	209.004	239.45	245.709	837.109	309.412	482.964	354.281	236.44	530.285	184.599	874.339	1103.72	927.544	640.995	414.573	381.749	428.923	233.754
100576299	1.08183	0.70512	0	1.12499	0.286925	0	0.361623	2.63352	0.347366	0.344947	0	0.364337	0	0.771737	0.460102	0.910763	0	4.10469	0.365523	3.47234	0.796839	0.420737	1.46843	1.05019	0	2.08641	2.54216	1.10959	0.366348	0	0.710999	1.43821
100576300	351.925	204.964	189.956	265.84	260.603	202.643	194.585	358.643	310.289	390.693	588.212	622.846	192.81	193.71	167.961	150.451	136.108	364.03	185.944	231.093	131.778	128.163	318.625	213.463	363.938	391.13	691.248	435.233	233.192	229.725	220.936	131.554
100576301	11.3377	2.82334	11.3057	6.25488	0	2.69859	0	5.81084	0	0	0	0	0	0	2.90147	0	2.58912	2.92148	0	6.44657	0	0	5.9388	0	5.20372	0	0	2.99492	3.01954	0	0	0
100576302	1.43417	0	1.37404	4.5119	0	3.35369	0	1.49238	1.37759	1.37083	2.85161	1.46343	2.20252	2.32188	1.46647	0	1.32912	0.741594	3.63061	3.96589	0.63791	0	2.93215	1.39903	0.630418	2.39186	1.45643	3.69269	0	3.11411	0.713937	0
100576304	16.3392	2.90775	3.38068	16.9317	11.0817	9.811	8.80797	10.8231	8.53933	15.4803	13.1381	18.2552	5.12446	1.52375	4.85156	2.33965	5.88504	14.5104	9.40281	10.5036	2.61833	4.97987	13.2408	4.69668	11.5207	13.464	17.2541	19.7265	2.94908	5.4647	5.07315	5.22885
100576307	635.893	370.252	364.103	425.373	589.787	456.772	480.018	737.551	587.714	693.189	707.314	663.846	339.947	266.636	313.145	367.762	400.004	714.805	338.265	386.221	373.562	251.322	602.265	420.642	641.471	623.288	905.905	508.005	426.601	299.73	395.269	208.217
100576319	59.7049	32.4204	14.8102	18.5413	10.2281	10.4376	7.99052	16.8615	22.2961	19.9593	45.2905	45.4853	26.4399	13.1642	13.4443	5.0056	14.122	22.045	10.3101	12.1981	12.2776	4.30873	12.2829	18.1423	21.66	21.7618	22.9658	7.16232	13.1763	5.35508	6.66134	1.42486
100576320	358.377	169.285	116.835	171.776	166.509	178.693	117.701	372.608	131.169	205.479	444.794	317.397	226.655	137.117	70.7366	65.1799	67.1438	207.684	172.106	84.9413	89.1559	70.5524	180.011	108.304	185.069	119.189	269.036	238.95	155.479	194.13	166.495	80.2182
100576321	171.857	97.1866	77.2978	90.1782	46.556	90.6368	65.7082	196.697	89.8499	127.781	195.979	185.203	93.3909	119.214	86.0739	101.005	65.2053	214.96	69.5305	166.829	33.6822	41.5749	126.588	78.1935	80.5454	72.7111	215.858	174.858	95.8012	104.567	84.0853	53.5222
100576326	11736.9	7580.52	9571.45	3913.4	3313.33	2532.92	3181.08	5270.93	2283.01	3527.26	6172.02	4964.32	4891.84	13353.7	5915.52	4595.81	2338.43	3057.41	2236.19	5211.7	1280.01	1134.7	3996.38	1926.97	2274.61	2474.08	4345.35	2184.95	2738.46	5759.87	5333.44	2284.45
100576330	9.39517	15.866	21.5369	25.7147	4.6641	13.8814	20.4386	59.7846	12.8283	38.4348	63.6204	61.3321	9.74136	11.7676	6.86371	10.9594	12.3851	9.70629	8.14008	9.86392	10.4602	5.09048	13.8208	9.24416	17.9215	6.82151	55.0258	10.3094	19.5347	17.7277	33.9984	17.99
100576333	469.248	214.065	302.591	212.641	292.786	270.335	235.589	447.882	367.271	449.886	568.918	494.545	212.678	259.269	231.959	248.044	174.88	725.02	208.962	399.391	198.623	129.361	361.166	246.764	303.126	394.732	640.724	474.496	264.486	248.534	200.467	137.592
100576336	295.211	180.526	243.234	234.509	167.737	225.102	211.758	426.852	235.545	313.049	470.495	435.751	230.715	182.205	166.805	161.12	138.99	380.491	187.771	336.137	161.881	137.524	406.598	193.007	219.35	239.485	574.738	395.619	286.216	218.165	258.792	137.842
100576337	207.111	164.57	150.079	158.885	223.588	159.062	93.3749	240.579	215.852	242.91	335.265	304.156	139.432	94.6348	94.3801	80.8417	89.2866	239.575	102.041	174.107	126.822	74.9753	190.568	77.8447	308.791	390.037	346.174	235.281	123.756	112.721	145.679	92.0808
100576338	0	0	2.20901	2.437	18.7384	2.12174	4.5002	4.61182	10.6314	6.40352	24.48	21.4809	2.3656	9.59244	2.29185	4.61272	0	24.3494	4.51786	2.41733	13.7118	6.46454	2.33113	2.23216	3.9716	17.4755	20.2902	11.7456	2.25487	9.61675	2.32886	0
100576341	989.242	634.106	431.313	583.895	362.113	383.136	488.691	1021.04	316.521	609.752	1174.99	1210.58	423.628	541.495	557.663	578.806	389.453	364.835	262.483	544.042	124.875	167.292	630.656	467.227	296.74	247.156	807.318	547.888	409.462	479.656	733.085	247.252
100576346	516.792	307.969	304.969	395.436	252.657	344.127	201.632	556.195	443.571	578.249	919.656	804.975	338.845	289.479	270.584	197.354	170.897	573.909	303.161	489.051	237.096	193.782	534.514	189.582	484.492	611.128	1030.72	598.262	383.776	327.677	361.266	213.798
100576348	588.996	318.889	383.34	369.886	646.885	418.398	348.578	588.551	458.078	689.566	900.845	836.135	374.846	322.821	251.161	322.882	276.805	685.167	236.742	429.53	341.669	236.279	531.452	230.432	797.806	920.481	1021.47	693.337	411.137	346.314	390.634	221.133
100576349	149.461	76.2224	93.0979	142.909	192.615	139.947	99.7229	199.931	265.534	296.346	327.65	332.145	94.152	82.8083	63.2047	84.3513	87.7222	193.88	103.587	90.0409	119.199	81.4023	177.47	112.274	351.689	377.899	464.155	252.842	91.7519	50.8654	103.246	74.8021
100576355	254.67	186.949	334.782	208.897	283.205	226.514	257.285	563.816	369.443	372.309	627.332	614.019	293.832	208.701	243.024	249.97	197.369	549.331	248.683	303.646	141.849	170.396	428.223	282.703	404.732	435.515	1013.74	644.516	278.681	205.366	235.748	111.915
100576359	324.481	167.611	226.16	239.948	347.576	231.936	208.958	322.853	340.699	393.202	577.892	528.678	198.938	161.818	122.832	157.545	178.57	315.347	171.257	234.506	182.158	137.777	291.436	166.716	458.592	532.139	654.731	415.239	277.441	145.812	206.336	142.659
100576361	3.69159	5.47684	7.22721	1.98893	1.52793	6.97192	0	1.90533	10.5443	0	15.1804	7.77939	11.6005	4.09718	10.0437	3.78648	11.8817	11.4321	4.95837	7.83807	1.67614	1.76447	5.73657	0	4.98024	0	5.77721	7.70615	5.10989	0	3.79506	5.81166
100576366	677.047	300.227	326.257	402.372	523.443	349.414	246.314	525.047	462.799	590.76	836.73	737.975	305.2	252.57	200.789	232.11	210.925	648.619	303.85	377.135	329.637	224.951	484.989	207.288	763.312	929.906	822.101	564.375	358.92	366.688	387.706	195.068
100576369	2865.25	1326.68	1332.17	1819.01	1567.6	1666.49	1641.32	2960.34	2272.96	2715.66	4578.21	4236.22	1612.49	1367.18	1088.61	1361.29	1093.93	2398.5	1262.66	1676.16	910.917	806.91	2282.17	1687.9	1973.88	2038.08	5591.88	3400.08	1723.41	1435.18	1621.52	922.451
100576370	8.04145	4.15826	4.49153	3.67855	2.43854	7.4919	5.92031	10.8668	8.66603	6.56276	15.073	15.0028	7.43492	6.56048	7.01201	4.29917	2.19919	6.85415	3.11767	15.5992	2.7118	1.10194	11.5407	6.64706	5.76699	5.8467	19.9503	13.8073	4.31495	9.9105	3.95024	1.17421
100576373	406.67	265.318	269.703	289.634	342.084	237.254	184.864	370.811	289.665	332.274	431.41	507.077	207.172	145.404	174.426	168.022	157.917	392.862	157.936	234.719	161.843	157.715	271.325	121.877	385.423	477.38	455.136	356.908	213.134	150.688	264.02	134.368
100576374	125.696	66.0923	78.2241	80.2452	132.993	90.555	60.7958	143.473	140.419	164.781	249.895	160.949	72.2456	47.4982	48.8806	43.3591	48.2492	199.006	73.2034	81.8339	90.5315	66.9611	131.052	56.5611	186.924	213.461	293.331	182.242	102.31	72.9518	82.5989	54.339
100576378	493.826	250.982	243.134	306.579	464.681	295.753	215.675	274.053	331.537	470.557	561.346	557.582	243.927	182.599	187.258	142.395	160.003	485.144	203.164	252.924	280.365	183.461	361.259	91.4247	773.826	939.197	679.05	473.044	283.577	257.626	297.138	164.578
100576381	842.996	350.725	300.604	346.661	373.284	400.21	209.8	596.585	387.055	537.998	665.269	674.83	295.856	280.551	257	243.477	191.545	953.802	250.878	434.071	268.752	239.116	516.965	203.209	494.131	436.092	765.911	498.568	407.796	378.973	363.243	252.426
100576382	40.7016	11.2516	25.3901	22.6835	36.5105	27.6194	35.32	35.3435	49.6827	79.2093	81.469	66.4835	27.1669	10.7818	16.6535	18.3299	17.9927	18.4931	55.9078	9.11214	50.0613	10.8552	38.6888	33.7735	78.7129	126.401	86.1646	34.1744	37.2741	37.8714	23.2834	32.2138
100576383	466.905	421.227	566.355	733.294	320.665	503.101	646.116	1406.12	592.639	766.229	1388.89	1389.43	611.728	470.43	576.27	652.073	328.942	841.17	584.953	781.58	270.855	269.92	975.83	677.126	490.085	534.834	2018.52	1166.07	683.966	460.423	650.495	344.91
100576384	595.205	382.491	555.688	607.197	187.312	386.434	431.195	957.846	382.758	562.392	930.495	951.483	585.266	630.228	629.723	579.429	316.519	898.637	378.552	966.391	168.046	164.065	651.719	497.679	267.997	314.484	1009.3	778.874	465.351	547.868	462.604	217.149
100576387	18.6046	0	0	0	6.39093	7.12181	15.3985	3.78916	3.49607	0	16.1228	4.12414	0	0	0	7.75856	0	3.82924	7.47492	0	13.9844	10.9631	0	0	6.95199	3.34431	4.05805	19.85	0	12.9298	0	0
100576392	219.617	161.282	234.948	203.867	53.5844	121.172	144.116	261.265	114.607	169.297	286.438	273.503	190.412	256.14	208.454	206.812	97.579	342.182	142.074	332.162	60.3648	57.1037	229.012	130.885	101.019	126.474	352.756	263.295	174.278	203.889	163.575	84.5171
100576395	206.925	75.4751	78.3427	87.9047	85.7558	88.8024	58.3248	153.684	88.8519	130.101	152.018	176.911	73.7427	97.8611	56.6161	55.3488	55.9839	221.462	73.7008	136.345	65.5041	47.1369	114.71	53.9309	119.247	162.491	185.549	125.755	79.4232	96.7795	90.3734	52.4081
100576397	23.8176	20.7075	31.6619	21.9826	22.1392	33.463	16.4911	43.5078	28.1116	31.9888	55.9243	59.8379	17.9585	11.9445	16.6066	17.4551	16.6739	23.5388	31.6493	42.5296	26.3294	20.1696	52.1151	17.0094	36.0954	40.5645	87.4833	48.6257	37.7304	30.5901	29.4298	24.2587
100576400	399.166	187.916	199.5	194.404	277.142	202.419	156.325	348.525	299.439	370.606	523.137	475.669	173.815	128.467	121.225	133.516	155.863	403.926	154.223	199.076	231.738	125.34	324.136	182.352	410.07	479.158	442.505	374.633	210.171	169.521	219.606	109.64
100576401	1126.68	528.848	770.947	580.005	790.759	494.365	457.708	915.446	667.655	685.172	1139.56	1052.57	643.445	632.498	483.58	392.082	412.852	1157.78	361.431	785.95	340.112	284.44	745.962	341.52	1094.49	1135.91	1250.36	662.452	542.509	470.383	521.664	266.969
100576402	150.754	87.0114	106.582	122.502	97.9853	122.986	121.777	207.868	148.06	173.184	323.13	255.421	104.358	85.7128	76.1898	86.1791	64.909	212.105	92.802	130.333	64.6075	56.2583	180.207	107.337	133.029	131.143	401.027	222.561	129.063	101.816	101.057	69.4638
100576403	9.33777	3.10471	0	6.76948	0	0	3.22066	0	5.87237	5.92175	6.64335	0	0	3.56493	0	0	0	0	0	0	0	0	3.27016	6.1556	5.74583	5.51838	3.34902	9.89688	6.66468	0	0	10.221
100576404	836.463	451.707	497.522	596.687	459.401	565.7	638.08	1172.04	699.871	830.775	1415.47	1308.93	606.61	425.14	388.062	495.472	387.799	1035.84	512.595	676.388	317.743	286.464	862.754	653.648	589.51	596.942	1857.68	1161.88	681.559	535.277	574.879	343.418
100576405	227.928	170.103	204.572	243.087	111.711	188.88	207.942	411.326	200.018	290.676	500.673	430.778	209.308	166.307	175.035	196.821	160.486	239.898	208.324	310.058	87.8915	89.8852	357.868	224.195	171.913	191.296	628.877	384.067	254.985	222.934	224.797	142.903
100576410	19.6592	3.89251	9.64217	8.49753	0	11.1497	18.1067	10.138	5.61	5.62285	28.3974	12.4718	18.579	0	12.0687	10.0941	1.80599	14.2027	11.9035	33.1573	1.78899	1.88274	14.2768	17.5624	1.77246	3.38403	20.5704	20.5484	39.1218	8.7766	8.11135	2.07211
100576411	131.613	73.0959	58.6288	91.2712	76.0611	69.7344	48.3614	103.126	95.2049	106.28	136.243	150.536	63.2032	35.0746	35.6209	52.6532	49.2547	112.694	55.4621	69.5827	49.5397	48.1599	88.0181	54.3617	120.176	118.028	191.322	96.0683	62.5851	57.4306	66.3158	37.7372
100576412	201.51	122.692	127.974	149.557	170.721	147.802	113.409	231.44	184.126	223.984	284.969	279.631	108.09	113.972	76.563	101.474	100.465	194.587	93.5275	124.52	101.404	82.0624	194.431	132.4	227.487	285.739	334.408	231.993	142.292	100.958	116.942	88.1661
100576413	301.493	183.257	266.445	311.197	117.371	246.272	197.381	440.729	264.628	353.717	561.121	492.707	288.183	228.342	202.625	204.187	135.746	488.461	240.232	377.505	143.999	124.164	479.41	223.567	232.657	332.14	770.531	436.959	281.584	247.109	237.836	142.596
100576414	189.167	177.013	283.749	133.082	272.387	179.669	227.523	285.722	269.65	225.512	300.249	184.869	268.787	206.917	190.728	186.834	288.848	141.657	300.611	431.15	252.391	102.348	268.898	116.677	135.668	543.302	228.006	281.861	247.592	132.922	214.856	139.056
100576417	4.38856	6.09771	2.32587	4.18846	0.277762	2.27945	2.45089	5.39544	1.68383	3.22936	7.96677	5.29038	2.48427	6.72394	3.57006	3.07112	3.24441	17.1175	1.41586	13.07	1.23441	0.630123	3.77932	1.69466	0.914299	3.34639	4.82556	5.01351	0.709353	5.26537	1.99551	2.08823
100576418	48987.1	25217	33007.7	24628.8	33853.9	37954.3	39604.5	43965.2	47541.6	49149.7	75865	70462.9	29726	43688.9	27830.7	29054.8	30435.4	183092	31057.5	59867.7	27503.6	16641.8	63540.6	49318.9	39511.9	47077.2	105518	90951	41642.9	24776.9	24925.3	13630.4
100576419	24.0642	2.79048	5.49668	0	2.31625	9.32226	11.5072	10.2626	12.1721	2.7024	20.1126	17.6803	13.229	4.66469	2.89657	2.89168	6.52781	29.2449	0	11.0668	0	14.7884	16.0478	9.75943	22.7151	24.0298	13.1567	24.9975	2.93423	10.9271	0	5.85292
100576421	1383.37	599.569	673.424	585.073	472.343	523.856	528.761	965.569	595.428	747.117	1187.96	1131.85	559.356	707.167	678.175	473.857	389.701	1104.45	434.549	980.253	293.171	314.302	897.587	424.863	542.264	555.981	1121.83	870.985	617.216	778.863	644.033	323.744
100576422	1174.42	791.955	768.469	1006.99	1366.73	891.846	834.278	1427.92	1279.34	1783.89	2515.6	2081.81	897.142	610.748	567.953	597.553	638.788	1333.78	748.404	913.52	871.65	603.338	1089.38	764.44	1969.6	2543.41	2164.57	1488.16	846.725	718.073	894.942	498.964
100576423	16.3217	8.73955	11.2151	6.51401	18.3997	11.6686	6.94175	13.967	9.88633	8.11409	21.0645	7.12105	10.9129	10.0544	6.35131	2.71103	12.8526	35.1932	13.9852	13.4435	4.80964	7.9572	11.4482	4.33979	14.3556	15.4879	27.2235	11.6738	10.9048	9.8497	14.6542	13.3953
100576425	362.707	223.963	283.631	223.674	360.332	303.182	240.57	461.349	499.629	634.454	736.263	579.723	232.343	246.829	175.006	171.6	255.054	467.199	260.36	294.88	196.983	150.597	458.677	234.156	433.18	748.365	893.35	703.668	332.421	257.049	233.129	122.428
100576428	12.4519	12.7332	9.08274	13.2278	7.8194	4.04861	8.41395	12.393	5.58206	9.14249	15.3551	12.2639	9.40661	7.11467	9.76962	9.06995	6.19071	10.1894	7.63315	15.9268	2.55644	3.51076	14.4332	4.21257	9.34021	8.12358	18.3424	10.3907	10.5766	10.2791	6.26818	5.76087
100576432	140.014	71.079	86.3295	90.6206	110.323	85.2941	80.1123	161.756	120.997	146.62	249.96	199.884	82.3541	72.1349	63.082	60.4199	52.2828	176.339	74.6134	76.0843	81.2292	53.2648	142.351	72.8131	133.619	140.849	228.227	142.386	106.762	71.5718	94.8652	61.5178
100576433	358.397	161.878	183.093	185.821	263.226	194.635	127.923	286.205	256.739	313.394	450.874	406.263	154.979	137.639	126.048	142.389	143.818	393.091	132.825	241.001	144.066	130.277	277.457	122.067	364.379	403.65	437.165	307.773	176.787	186.038	183.025	107.282
100576434	33.1602	23.0588	61.5453	40.4971	31.2783	26.8004	61.6637	60.6312	52.9193	32.8798	71.5294	36.317	22.202	22.3777	17.0846	34.0516	5.51096	19.7285	50.4117	46.6714	15.6696	13.5446	72.3668	32.8056	49.7735	32.4091	61.9601	50.1372	40.6304	23.8544	55.1449	19.583
100576435	1534.93	782.577	926.508	1028.16	972.602	942.646	927.085	1801.37	1554.78	1590.22	2693.08	2160.66	916.509	856.748	598.759	639.392	736.079	2917.31	910.186	1170.84	645.012	574.523	1525.86	1110.48	1303.99	1271.56	3226.74	2017.34	1216.07	1168.19	878.799	494.478
100576436	504.405	316.231	326.008	418.227	456.369	407.587	269.395	552.686	588.722	729.15	1036.59	879.865	330.003	240.735	198.2	181.325	188.926	581.792	317.611	457.35	330.749	285.128	564.878	196.971	846.812	924.914	1071.94	738.671	410.984	345.638	309.88	211.054
100576438	586.131	208.678	202.146	212.333	251.676	242.516	144.32	326.21	286.303	388.474	507.204	380.189	222.41	213.099	185.691	163.179	150.922	528.018	123.112	245.95	144.015	117.402	222.044	155.357	342.731	352.291	515.187	335.482	209.443	233.952	210.517	126.251
100576439	578.687	320.122	307.27	283.928	326.701	353.975	242.709	472.245	442.051	493.134	802.195	699.372	324.524	259.054	179.722	140.218	135.347	712.531	263.107	288.703	242.395	179.082	399.886	181.942	570.173	766.219	740.399	416.588	285.676	254.372	234.133	182.406
100576444	0	199.941	88.4571	30.6787	9.22346	10.4071	10.9371	5.42305	0	0	5.97756	0	101.422	605.411	5.52063	0	0	0	0	12.5104	0	0	17.4001	16.7352	0	0	0	0	17.6846	0	0	6.05039
100576445	0.623933	1.62478	1.18426	3.01706	0.988955	3.29323	0.832669	2.60665	1.60468	0.597032	2.03748	2.09244	1.68624	0.886925	1.06309	0.419937	1.16054	5.38168	2.74173	5.71336	0	0	1.26812	2.6192	1.44811	2.39759	3.33937	1.49057	1.26411	0.893275	1.63337	1.44418
100576446	129.545	96.3532	97.4036	106.005	33.5574	47.1989	41.3486	71.8833	60.0693	83.5891	118.098	125.535	36.8265	94.9423	55.2814	39.8048	39.5674	53.7613	41.5603	83.5467	38.6366	31.0983	77.6113	43.6353	42.3588	52.2919	114.319	63.7506	47.5806	78.8693	97.4984	28.9333
100576447	20.8051	26.5916	48.0385	16.2947	31.9047	23.7383	27.3025	33.0834	26.6725	33.1509	57.7718	44.0353	18.308	31.0734	16.529	28.6755	15.0203	11.3552	10.5346	22.3255	14.8742	8.65821	23.5865	20.8165	17.2231	19.2093	49.1136	23.7632	18.2681	16.8857	23.4814	12.1817
100576449	142.069	60.3148	91.3427	82.8316	56.1794	66.4843	73.0538	157.676	80.718	110.689	166.107	175.236	91.7841	78.5372	67.4566	69.1258	49.9933	200.328	64.1901	149.16	43.0324	32.7907	134.194	65.6558	62.2418	65.2446	208.116	158.892	110.779	105.623	93.7536	46.0134
100576452	52.0045	53.193	98.0919	11.1429	9.42828	11.0115	14.0874	33.8919	4.85847	6.44039	11.666	9.69482	24.0618	31.988	32.7133	21.5548	9.37362	52.1256	5.68636	43.8041	3.48556	4.73137	42.7682	15.2893	0.983894	3.26382	8.50704	13.2154	11.448	44.9434	40.0635	6.7616
100576453	40.5101	27.0917	36.7958	25.5211	31.0304	103.871	32.3527	63.8869	59.0121	85.3896	89.2046	111.204	39.5827	0	0	18.8804	16.2818	60.2191	22.5715	31.2697	34.2333	13.3717	52.8951	13.8807	76.7064	159.892	64.7715	111.402	44.2476	52.7576	29.4629	30.279
100576454	192.418	102.063	184.729	126.677	193.743	203.776	233.787	338.535	230.727	312.591	463.065	426.224	210.381	150.541	158.469	204.872	145.449	337.162	190.562	326.325	136.206	82.9575	339.259	323.75	211.738	243.908	676.165	508.829	268.941	145.51	150.74	95.9023
100576457	4030.58	2058.42	2522.82	2258.66	3318.48	2591.04	1770.56	3533.77	3425.71	3992.81	5059.36	5289.75	2235.86	1777.72	1670.97	1793.25	1605.34	3780.16	1802.96	2177.07	1796.69	1225.87	3056.39	1723.29	4076.77	5107.73	5550.69	3747.1	2100.67	1969.39	2214.52	1332.05
100576458	18.6892	115.288	144.678	121.728	79.1514	86.62	107.386	246.688	35.7533	91.5964	176.124	169.049	61.8881	80.3738	143.994	55.9031	21.8592	2.57482	41.5721	34.6927	16.7851	53.0812	156.349	77.1304	32.1025	42.1141	103.778	30.988	59.2094	98.5312	172.485	98.5878
100576460	1.2196	2.40059	0	0	3.97043	1.14554	2.47246	3.79347	0	2.32895	0	2.52443	0	2.66519	0	0	0	1.26024	1.23321	0	0	0	0	0	1.083	0	6.26662	0	0	0	0	1.25214
100576461	194.376	85.8079	106.613	132.843	101.401	107.466	117.748	192.812	119.51	166.724	266.283	227.516	94.3032	81.3554	85.2397	81.7074	70.4391	183.662	90.9255	154.992	52.0013	44.7867	156.815	109.054	110.732	118.073	285.587	179.272	127.491	125.764	115.608	67.6
100576462	100.362	47.4509	43.7996	89.1269	54.037	61.8229	40.3567	34.7581	39.2088	71.0266	92.9597	193.641	22.9319	33.2698	26.608	19.839	46.4372	142.184	34.7956	57.7211	32.3636	35.0154	47.6151	50.0034	107.475	195.536	92.9461	130.484	78.2485	63.8563	45.6042	19.8364
100576467	3304.07	2001.08	2360.53	3100.5	4381.73	3004.22	3226.86	5155.93	4706.82	6070.52	8299.62	8782.1	2385.47	1663.28	1458.32	1853.36	2214.4	3649.94	2475.19	2266.02	2520.16	1992.59	3987.83	2659.61	5946.06	6893.17	8811.72	6011.47	3058.42	2067.19	2599.15	1514.22
100576471	130.993	77.887	101.192	129.388	127.377	148.095	155.481	262.873	186.18	286.209	387.257	358.946	99.8372	84.2631	86.613	131.549	99.304	247.241	146.715	195.282	76.3668	59.5982	232.221	146.923	160.234	167.693	620.721	374.665	183.289	107.196	98.5579	74.0011
100576472	679.642	354.794	346.32	409.866	417.653	374.274	311.298	601.919	456.493	604.423	769.228	810.17	319.329	293.797	262.171	261.79	231.49	589.798	267.168	441.62	224.284	200.26	495.321	302.779	465.585	430.005	947.306	578.905	402.777	355.743	425.139	214.001
100576473	58.3408	288.2	102.309	167.146	45.1219	56.7927	76.8295	100.072	193.459	116.581	91.5836	74.1393	19.5768	6.95784	120.371	24.7819	21.0807	276.757	35.0439	129.61	28.3018	40.7724	21.8678	30.4615	140.962	81.1312	191.327	88.7668	19.2818	20.7192	192.855	39.5725
100576476	4.41433	0	3.16217	3.45835	3.52993	3.09254	1.66398	5.74875	5.83792	2.11044	2.1838	2.80231	1.68922	4.74539	2.25672	1.67675	1.02392	6.84967	0.559006	2.43614	1.95766	1.55014	2.81491	0	4.35165	1.37473	4.46553	3.97045	0	1.79075	1.64056	1.10746
100576478	33.1597	20.1729	16.6976	28.5262	15.2631	25.3748	31.6196	31.2585	44.3176	28.8345	57.8253	43.5274	17.415	11.2412	15.1944	13.0685	14.9325	26.6064	22.2306	23.9595	10.6738	6.64731	35.3365	27.6009	30.0265	43.0565	68.878	51.0126	34.8908	25.0119	35.8596	13.3141
100576480	16.6903	12.747	25.8643	12.7039	8.98594	11.2947	15.9196	16.3779	8.00252	9.74477	12.0575	16.1798	0.953361	21.1242	7.58563	13.1967	2.57423	99.6944	0.938366	18.512	0.827984	4.36719	11.4023	6.34994	4.09292	6.21826	12.302	8.61586	8.56909	17.1924	11.1432	5.65474
100576482	228.077	141.987	179.545	153.642	134.925	153.262	108.389	279.103	189.762	249.646	374.719	313.348	171.213	120.95	90.3051	116.882	75.9587	298.883	140.095	177.464	115.888	74.5228	237.607	116.073	195.66	274.845	411.274	254.5	151.413	151.447	150.246	100.297
100576484	235.531	174.048	471.243	208.133	362.48	198.821	261.746	357.439	293.395	290.963	531.776	383.607	187.58	560.305	371.321	118.062	93.5507	160.203	240.063	219.321	148.551	116.904	267.162	161.581	414.458	229.709	449.81	296.255	179.142	101.507	205.998	141.432
100576487	938.524	502.183	483.773	426.475	858.218	532.556	328.907	784.012	716.56	864.472	948.471	947.548	447.098	351.387	346.069	419.758	388.204	919.749	347.876	550.922	463.043	381.408	641.062	310.27	1049.82	1537.85	1106.45	782.254	490.618	452.775	537.966	305.108
100576488	2152.97	1282.04	1811.08	1481.94	1286.61	1413.17	1556.24	3244.04	1741.51	3649.96	3879.88	3818.65	942.276	1056.14	1120.7	1430.37	1459.65	636.927	1249.69	1542.11	482.033	715.117	1929.53	1135.92	1945.72	1178.29	3965.79	1526.08	876.54	1351.43	2035.18	974.83
100576492	232.117	70.8225	113.305	98.9763	174.531	152.93	87.0436	160.483	196.839	196.996	276.069	248.968	96.2843	47.1923	82.0651	48.9555	76.9867	278.458	117.205	116.674	119.036	91.1626	116.505	109.72	304.607	445.063	324.768	209.86	152.997	115.538	90.8744	49.9102
100576497	573.319	349.864	295.683	301.921	618.194	448.269	326.429	747.46	747.565	849.305	1172.6	835.364	326.413	228.486	258.964	305.901	299.339	859.421	316.983	560.129	358.311	266.553	570.356	393.143	653.147	649.24	1005.18	840.978	396.42	273.285	301.997	166.987
100576498	18.5961	18.2676	14.1349	30.9829	45.9069	71.5626	20.771	137.232	84.4355	148.663	184.333	296.791	14.103	24.4519	15.0133	21.9003	36.2165	27.3175	38.6234	21.726	18.3705	34.1399	79.282	32.5787	75.2498	110.904	113.009	71.7881	33.1975	13.8931	20.6136	10.9622
100576502	482.056	273.605	232.604	397.505	397.811	295.046	284.967	450.163	366.397	618.071	811.836	811.55	298.808	263.166	143.938	126.161	215.355	349.125	222.277	285.695	266.908	222.073	350.237	290.68	679.628	825.416	792.526	474.641	302.294	281.686	354.362	172.707
100576503	87.1596	57.5304	28.7993	54.6749	63.3474	66.7456	65.0394	98.7431	84.5334	133.611	200.897	131.476	58.035	31.2714	24.6303	49.0702	50.8651	137.483	44.0754	47.1996	12.3377	33.6055	84.8335	70.898	74.2339	98.6016	188.243	123.456	54.3967	28.9083	49.692	27.0132
100576504	1266.34	1979.5	1883.99	2289.22	1738.09	1711.13	2579.47	4461.4	1923.95	2825.58	4929.85	4627.57	1863.81	1659.65	1394.41	1784.71	1446.21	843.685	1614.84	2198.27	928.392	912.909	2882.5	1917.55	1670.79	1880.05	5001.87	3480.44	2129.47	1529.25	2377.67	1187.67
100576505	0	4.0162	21.4809	0	10.4609	7.68877	5.12082	10.2168	9.42032	2.36724	5.21011	5.33484	13.1929	0	2.5433	5.13115	9.10196	165.939	2.50486	2.81325	4.56762	2.40056	10.3734	2.48568	9.05913	43.3537	5.26757	18.3017	13.1505	0	0	4.46864
100576506	1377.62	737.507	712.281	930.294	1742.2	916.818	673.165	1339.94	1483.74	1667.47	2108.6	1961.51	796.79	496.353	439.023	487.956	719.36	1471.45	697.195	841.36	1001.32	703.803	1312.06	679.464	2790.42	3500.45	2115.84	1624.83	828.278	600.709	868.192	478.128
100576508	540.693	250.89	336.702	406.432	422.659	323.37	282.907	577.582	531.505	599.141	697.26	606.607	268.353	195.105	201.773	219.239	251.018	525.793	308.55	367.355	286.273	185.178	431.691	290.506	548.367	539.384	854	507.129	233.824	291.44	328.982	170.554
100576512	216.46	81.4146	103.814	99.2998	72.4359	77.3024	83.0493	152.078	108.069	180.373	190.468	218.332	59.9266	72.956	75.3893	78.4141	80.8912	228.263	92.2027	150.212	77.3873	52.7092	154.087	89.9121	127.696	196.262	250.261	174.891	119.625	121.934	89.7636	57.8924
100576513	20.5502	2.24585	4.41031	10.8844	5.56357	5.35826	16.1856	18.9499	18.58	14.1734	32.1779	31.8321	17.5762	7.47042	0	5.81512	5.27478	8.25911	3.46402	6.3492	1.02342	7.55357	10.5558	7.84156	11.1344	9.62208	40.9878	16.4431	2.3542	7.50651	5.7513	2.33798
100576514	1042.68	597.559	611.162	897.936	1129.05	600.142	484.967	1129.16	1068.5	1483.38	2026.69	1992.77	660.878	520.059	356.127	256.298	335.83	852.508	530.749	566.23	640.561	554.533	997.252	312.927	1654.52	2039.74	2191.64	1248.15	745.744	553.12	705.106	383.678
100576515	2002.23	1182.05	1335.24	1250.21	2174.8	1539.01	1100.86	2071.47	2032.02	2405.8	2912.98	2504.8	1334.92	865.752	807.247	1021.15	1247.93	2061.48	1238.08	1294.42	1291.51	936.521	1723.47	1003.75	2733.24	3923.43	2925.34	2033.03	1370.84	820.58	1300.79	810.499
100576517	9.71787	6.01302	4.11407	7.38753	1.56867	2.91329	5.46099	11.7121	2.46828	3.66014	8.1394	7.91005	2.97593	7.66647	2.00391	3.81413	2.78028	8.97362	2.0487	5.80042	2.05582	1.17246	6.11357	2.93133	3.63289	1.74946	6.75259	3.16926	5.32525	7.71985	4.25313	2.35585
100576519	698.005	387.89	341.763	426.436	445.945	345.709	328.59	640.606	530.752	600.486	996.523	861.777	392.383	297.094	279.143	247.191	281.557	665.741	331.964	452.794	280.223	260.828	576.432	337.079	666.764	639.76	1053.41	685.688	422.379	347.751	410.78	231.366
100576522	422.603	251.955	527.814	364.748	346.566	333.811	362.354	612.216	421.722	473.741	614.222	312.366	252.216	205.223	352.488	276.234	202.714	136.237	477.034	347.972	153.631	117.602	501.775	363.401	422.591	439.673	666.795	601.109	337.119	265.001	543.48	228.376
100576527	523.925	237.597	259.756	244.187	291.862	218.175	244.626	482.474	314.27	335.692	580.535	559.53	234.78	209.524	172.363	226.788	190.117	542.007	213.133	332.917	210.506	157.438	399.395	227.401	328.253	503.78	588.418	384.846	276.078	289.645	275.054	170.099
100576528	1285.5	804.103	860.082	1422.03	805.217	1043.55	1105.5	2108.19	1296.35	1659.98	2494.43	2744.06	1042.53	718.445	794.926	858.883	767.889	1414.71	831.885	1395.76	606.936	568.404	1582.16	1101.61	1192.74	1315.78	3453.34	2184.32	1174.29	929.193	1144.95	624.683
100576529	0.33473	0.65439	0.636836	0.347875	0	0.312109	0	0.349284	0	1.28085	0	0.337949	0	0.357955	0.342217	0	0.311034	4.84947	0	0.368418	0	0	0.340662	0	0.292059	1.10597	1.3476	0.343216	1.35957	0	0	0
100576530	2169.2	1859.88	1780.76	2129.77	3163.9	2062.46	1421.98	2935.97	2093.45	2926.46	4346.8	4549.73	1935.48	1557.68	975.555	1580.77	1318.41	2450.27	1342.26	1454.97	1415.7	1029.68	2202.04	1559.68	3441.53	4596.77	4573.52	2687.63	1575.46	1392.3	1737.94	885.051
100576531	283.953	116.8	198.226	231.393	258.11	211.365	171.429	269.603	241.962	389.389	446.739	435.673	202.874	121.114	125.358	103.042	116.852	309.542	133.562	178.019	148.723	97.6577	266.855	129.182	456.074	480.214	492.159	323.673	149.073	147.358	160.987	101.513
100576532	223.281	106.718	140.051	187.862	185.001	151.874	98.8777	243.98	164.274	214.789	269.064	220.218	113.008	76.2111	73.3591	56.8421	88.3307	317.989	117.804	152.152	134.419	90.3615	213.166	123.537	256.479	290.65	330.96	218.377	141.827	135.139	148.245	106.107
100576534	59.6317	39.5811	34.2853	61.4545	52.3859	47.0537	46.8599	73.6964	57.8604	32.388	134.076	88.4317	38.2354	25.3729	19.5064	39.7448	30.3718	73.7179	44.8213	36.8079	30.7193	27.4456	45.4328	55.0449	46.8986	52.3914	95.4668	83.2764	40.3613	34.2203	40.7852	28.4728
100576537	16.4684	18.0958	12.5343	0	6.05621	5.18299	13.0854	17.0015	0	5.23506	33.844	11.5628	9.58032	12.1803	1.87209	0	6.73151	18.8892	3.69454	34.9172	4.98347	3.4975	7.58113	1.81284	6.58073	1.56939	15.2666	0	7.64591	10.1802	3.76051	9.59687
100576540	48.9461	4.60587	50.4483	7.37549	16.8883	11.7149	30.8499	33.62	7.75695	21.8105	23.408	16.8103	9.62592	4389.4	23.312	7.90813	9.39086	24.5775	8.09064	10.5483	4.93999	7.46924	13.7129	4.57268	16.6287	22.9273	24.6118	16.3822	7.24946	3.41943	9.35451	1.58997
100576542	640.918	717.567	705.989	632.391	1325.66	664.538	683.569	983.819	861.505	1186	1390.55	1373.45	689.641	415.202	561.292	456.652	582.802	931.319	427.679	554.034	538.162	439.505	779.935	539.584	1305.62	1795.67	1597.35	1006.45	713.961	463.99	827.834	363.138
100576543	1018.77	498.29	592.839	596.549	884.841	572.218	424.907	866.304	815.28	940.839	1261.14	1135.98	471.063	487.094	435.053	397.214	362.995	1029.29	383.908	521.196	483.134	349.481	727.425	413.822	1029.35	1175.1	1221.84	808.233	574.435	394.049	504.465	284.721
100576544	676.817	420.281	512.574	657.004	561.375	448.982	459.351	1067.4	696.811	931.26	1252.43	1561.79	514.231	304.465	302.686	264.982	261.285	604.483	431.306	456.874	445.443	375.191	747.668	409.34	948.353	1029.08	1547.98	868.627	549.257	415.669	583.438	325.616
100576546	3.25066	2.17303	2.53694	2.77237	0.454631	3.34604	0.956573	2.59808	2.13739	4.25693	5.98876	2.11393	3.68183	1.8324	2.88967	3.8593	1.77806	10.2856	4.26432	5.87608	1.17814	1.24487	2.47574	2.22207	1.16457	2.67264	7.47291	8.99606	1.16081	4.72064	1.87452	2.08322
100576547	2244.91	1433.71	1483.94	1053.29	1349.99	1244.6	931.112	1886.45	1421.34	1594.17	2399.04	2332.74	1003.64	1211.79	922.369	876.852	900.8	1460.73	792.794	1554.71	729.727	544.316	1563.17	845.736	1471.17	1625.2	2503.52	1982.85	1001.12	1007.79	1051.84	553.91
100576552	122.836	95.8435	167.203	107.409	128.92	41.8934	102.937	103.203	94.3145	49.6628	69.1987	53.0592	79.194	85.9737	161.002	31.7917	37.9513	30.7923	28.7018	93.8382	13.4578	12.5946	42.5257	47.3712	37.8041	40.3719	122.851	58.241	36.7309	26.9251	138.047	36.9529
100576554	515.032	319.839	428.729	324.008	466.426	338.441	338.112	518.164	401.447	480.78	979.796	602.138	313.312	284.181	263.335	233.996	182.752	759.187	287.325	378.39	238.002	160.243	525.808	286.582	505.114	688.499	846.591	541.963	418.459	386.914	386.199	195.958
100576555	87.3913	20.0048	11.4324	38.1436	67.6619	10.6012	57.9643	30.8511	33.8075	107.222	28.7403	5.24652	34.9819	8.33596	61.7777	39.0739	15.6986	45.0503	30.2988	30.3897	16.0711	4.54713	19.8355	21.1197	11.3362	39.438	18.9605	14.3221	35.291	26.5786	19.8373	11.3237
100576557	2.22175	2.69662	2.83417	2.98416	1.05285	1.54339	2.21477	4.49106	0.713333	2.10678	1.30191	1.8711	1.12951	0.59213	1.1264	0	0.307632	3.06533	0.558038	2.16081	7.55035	1.78573	1.40249	1.60626	1.80743	3.10237	5.99724	2.66291	3.38628	11.5816	0.730285	0.989298
100576559	1033.78	577.146	684.822	627.505	953.835	635.499	442.961	808.166	834.149	1032.11	1337.68	1170.43	487.864	507.105	435.382	450.154	399.651	934.028	412.359	685.603	476.132	430.677	850.182	414.177	1265.97	1741.92	1419.47	973.281	519.191	552.789	640.702	293.478
100576563	2772.45	1318.52	1546.96	989.311	933.512	957.225	944.947	2066.16	998.523	1147.85	1926.49	1726.51	1052.45	1148.83	1077.17	1088.99	654.262	2475.09	736.359	1438.59	485.338	392.362	1463.14	913.889	943.575	1058.44	2093.08	1305.06	1086.84	1690.96	1062.95	543.815
100576565	338.394	176.461	202.859	200.853	307.07	174.798	131.08	243.858	257.65	265.682	371.421	374.006	181.732	147.345	90.5827	111.044	122.772	306.296	126.334	166.705	147.582	95.5133	207.635	119.21	368.438	530.117	354.045	245.625	153.354	114.466	149.849	69.7481
100576568	8.8958	1.13465	3.29471	1.16784	3.38747	1.04714	3.49188	4.43779	2.97995	3.32959	3.04687	4.30159	0.786762	0.828251	2.67819	0.391145	0	12.0063	3.52812	4.61512	0.684081	0.783537	2.36318	1.93552	2.02688	2.23923	4.49227	3.57137	4.32434	2.52663	1.52627	1.15793
100576569	392.353	283.007	196.591	215.055	137.113	204.409	167.548	259.908	380.546	333.727	462.541	411.331	117.479	117.778	242.8	126.249	128.746	1244.75	203.124	352.692	204.178	112.436	338.485	195.689	447.378	485.965	796.532	828.06	226.363	150.813	190.9	75.4556
100576571	1228.01	565.538	683.079	521.837	706.463	568.426	447.775	968.302	708.763	920.708	1247.47	1119.48	538.19	594.6	369.769	382.338	371.666	1155.9	401.958	786.751	426.698	331.021	820.035	389.633	870.212	1063.96	1281.89	886.682	546.206	569.952	646.579	351.455
100576572	737.254	366.025	380.65	473.949	718.949	473	341.892	726.169	660.148	851.817	1021.99	958.407	356.079	310.595	272.858	290.726	398.117	828.588	343.204	404.202	450.259	307.328	574.366	304.207	1083.69	1471.76	1117.69	757.63	398.876	377.651	435.574	244.689
100576573	2.81711	3.97687	5.95274	14.6312	5.96988	13.7148	14.7442	19.6003	16.2881	12.8763	30.4496	34.4256	6.99363	4.68375	4.80014	6.32652	7.56328	3.23925	6.34639	2.06651	3.31735	5.84039	8.91738	5.16224	10.1007	8.0108	25.1906	10.9095	0.953127	8.75845	5.5471	3.42757
100576584	21.3119	5.85626	13.9198	16.143	10.9935	9.57926	8.60135	17.7241	22.9029	17.921	32.3325	47.1515	12.2524	10.1544	3.48689	13.8558	4.73577	66.1063	11.2176	12.2798	15.9643	7.21859	41.8951	4.16567	53.3538	33.5238	55.5824	33.4159	11.3634	8.35434	17.0389	9.50679
100576585	32.4189	33.6363	12.6056	30.8382	31.499	21.19	13.3107	71.0738	28.4177	40.9456	27.8657	95.615	23.1051	12.9277	19.7368	0	4.84238	16.892	19.2666	7.01444	27.1654	14.9169	31.4299	26.9517	48.2674	37.052	28.3683	40.3438	14.8568	26.9458	38.3361	11.8195
100576586	996.876	446.819	420.653	487.551	394.215	413.921	404.997	868.634	536.525	714.204	1024.27	1082.88	474.1	504.294	386.107	363.522	313.464	1053.34	396.334	663.086	300.314	246.853	703.9	427.573	523.927	539.82	1363.86	847.883	523.524	584.498	493.6	274.923
100576590	358.247	186.798	228.441	177.935	245.042	186.954	129.659	238.806	240.49	235.114	529.067	329.42	165.156	194.747	125.278	104.832	65.6412	526.613	138.468	227.588	117.258	89.8805	248.121	71.2508	232.027	327.801	450.408	379.755	197.562	214.436	214.706	108.545
100576591	49.3879	42.2388	45.1669	67.4869	40.0526	56.8608	49.8266	73.2608	81.191	92.2357	147.503	96.3325	36.4854	27.0383	22.2077	26.3965	36.7531	99.4875	52.6471	48.7582	30.0533	29.5025	85.2851	59.3101	67.7374	82.1529	179.094	102.533	65.7392	34.2871	48.6922	34.0879
100576592	1932.44	797.008	1083.63	805.371	1226.11	1142.14	650.838	1433.56	798.171	923.496	1259.7	1136.61	833.856	940.426	753.163	543.597	551.03	1363.87	437.623	882.727	748.109	466.049	1285.48	677.677	866.503	1581.6	1174.03	764.493	681.778	740.889	701.19	373.558
100576597	21.4851	36.991	19.0902	30.9914	12.7095	9.00335	10.3528	38.2809	29.6199	20.5076	43.9481	29.7647	17.0404	17.0156	11.3999	22.978	15.9495	40.1328	16.1441	26.7725	7.91495	6.15566	23.1506	13.6375	14.0042	8.55878	34.9284	40.264	15.5788	30.8557	38.6021	12.4328
100576599	18.5809	16.1079	28.4232	10.4128	11.4912	16.3837	16.5705	23.7237	24.0853	8.34923	25.1928	45.0204	22.5014	34.4915	18.9614	10.0031	4.04296	74.5427	8.82575	48.465	10.7587	8.14749	17.9399	16.0398	15.4885	35.8977	42.5169	25.9889	25.7035	21.404	19.5259	7.71399
100576600	275.075	153.057	133.855	143.898	220.625	169.896	128.343	237.752	224.647	295.361	423.728	322.164	157.256	101.464	89.3588	89.4567	108.628	241.769	116.941	159.205	105.09	80.8663	178.46	106.621	299.019	307.795	437.421	242.3	146.804	118.358	163.001	103.534
100576602	27.5126	54.6505	70.2599	39.762	73.8842	74.4182	124.729	74.7907	63.7641	73.5737	149.938	83.3648	64.2871	51.2795	24.4702	25.5713	51.2024	216.223	70.0327	154.092	68.8333	30.2343	151.074	73.6013	65.4817	129.449	190.882	94.7076	186.721	60.4006	60.3927	38.3996
100576603	6.73562	6.39823	4.94324	6.59934	4.58217	10.0511	7.11284	11.0226	1.72917	15.0498	26.0297	8.14924	2.91653	2.98056	1.75406	1.83235	3.49834	11.528	8.38555	8.77955	1.6886	2.50463	14.4694	6.89317	2.62628	16.7168	3.86018	5.30861	12.6102	9.7674	8.12947	6.19613
100576606	382.647	162.486	180.677	176.559	207.89	173.066	131.326	283.642	208.076	290.638	375.596	357.317	139.354	177.255	132.402	121.063	115.234	386.152	126.621	225.144	129.642	131.204	224.019	111.168	280.863	325.764	428.36	272.37	158.133	240.037	183.124	103.693
100576608	600.224	350.1	327.387	437.939	636.533	385.181	254.18	590.242	551.731	696.889	901.299	829.908	401.215	233.544	185.677	178.816	264.593	564.061	288.464	394.727	346.001	253.682	494.092	241.463	898.475	1098.64	895.106	643.684	358.448	313.276	370.538	223.285
100576609	25.2626	4.19621	29.6364	12.5051	28.0797	21.0432	22.8898	19.5694	38.8983	32.8764	50.7849	39.2236	22.6726	14.1879	35.5703	6.5309	13.5979	20.6808	11.3422	29.9315	6.54363	8.12865	28.5303	36.6169	23.7859	41.8478	84.0528	28.8147	14.2311	2.67942	6.57834	13.4577
100576610	786.807	399.737	495.399	485.459	652.112	455.566	291.889	676.194	690.216	855.917	1061.72	1147.4	437.196	396.146	262.723	225.61	261.678	693.327	317.654	528.59	409.745	331.087	646.262	235.819	1045.25	1312.01	1185.7	744.933	409.305	383.06	527.74	256.237
100576612	2422.33	1203.08	1338.96	1403.26	2192.53	1546.78	1137.87	1941.5	2075.8	2418.73	2809.71	2570.19	1195.32	958.556	821.445	1029.35	1291.02	2810.77	1225.75	1262.84	1314.89	990.789	1694.07	1088.47	2710.21	3212.78	2927.35	2081.82	1443.86	1202.04	1392.57	700.272
100576614	434.892	173.579	323.859	181.809	260.326	208.326	173.203	256.341	234.379	277.738	372.221	350.649	236.281	178.872	139.247	217.464	120.106	548.735	143.218	239.757	120.604	101.367	259.482	125.784	326.655	396.878	377.447	214.863	182.423	240.429	185.122	99.547
100576615	520.512	290.544	331.825	323.23	318.475	302.615	280.947	548.161	309.474	441.582	705.971	662.976	303.074	236.852	186.023	219.502	210.822	481.025	273.752	363.688	204.963	149.945	492.672	258.449	335.881	350.44	705.299	485.035	322.454	275.905	331.524	215.503
100576617	30.6541	14.2493	13.5248	23.0772	7.71385	11.4314	12.6019	38.4714	24.6011	37.0222	62.4027	63.7315	24.3458	16.8334	8.43145	11.2439	9.35006	24.8683	7.68258	17.8783	5.61747	24.9097	8.37429	19.7498	36.2365	20.1353	64.8388	19.3604	25.1765	18	25.9787	5.80003
100576619	513.538	280.889	213.637	269.244	309.304	368.977	249.431	464.514	385.448	469.929	662.775	490.34	222.657	188.955	199.134	239.198	253.744	654.363	258.07	382.662	249.092	160.7	386.748	265.387	459.03	450.131	758.816	464.357	288.031	248.838	259.244	201.219
100576620	1601.82	885.027	963.092	958.54	1073.63	931.884	820.928	1507.33	1101.17	1418.17	1996.89	1560.92	792.378	606.795	569.998	554.158	619.187	1983.46	790.843	1010.58	598.167	503.604	1292.35	754.415	1159.07	1225.8	2079.04	1351.59	936.407	871.36	965.513	559.373
100576621	1445.91	804.438	841.143	821.787	1199.18	870.023	684.95	1530.02	1007.23	1314.34	1768.02	1799.33	923.041	704.507	612.266	594.632	623.39	1393.74	797.913	905.888	663.836	499.15	1258.1	707.664	1502.62	1727.35	2081.9	1421.94	816.062	752.022	824.357	491.526
100576623	228.09	271.645	238.834	158.934	430.946	514.634	386.543	818.144	953.374	751.832	1410.92	384.719	331.588	171.376	145.67	210.462	208.295	417.089	394.572	270.291	303.745	340.824	474.149	407.213	1191.74	1023.87	1363.19	947.163	406.629	174.964	376.964	246.218
100576625	197.67	97.3345	121.871	93.7763	109.063	111.687	73.4304	142.25	127.867	163.552	193.081	173.11	87.6376	92.6351	72.2814	79.5043	72.0495	261.655	69.469	125.896	73.3343	50.5157	128.157	91.0426	154.611	182.464	240.485	162.046	99.6752	108.419	99.2127	56.8257
100576630	1.12334	0.732253	2.85168	0.389512	0	0.698506	0.375562	2.34367	0	32.2354	1.47435	0	9.89948	10.421	0	2.2718	12.5222	23.6352	0	4.9481	0.331065	0	16.0127	0.363563	0.980898	0	0.754444	0.768229	0.380503	1.21054	0.738559	0.747044
100576637	17.5032	3.44381	14.6569	2.47364	15.1738	7.66876	11.8201	7.26173	22.3369	16.714	15.2808	7.23509	9.64461	1.27334	3.58013	16.6458	1.07806	9.64693	5.9004	14.2813	1.04649	1.10334	1.19911	4.58139	2.07017	0.98407	7.18587	20.5379	3.61098	3.83823	4.70595	0
100576638	5.69374	6.13315	5.98397	6.54505	11.3877	12.7661	10.3043	18.3866	9.85596	11.9768	30.9997	16.7795	6.97463	4.28634	6.98596	9.22918	3.69743	7.06774	6.92147	6.28587	2.52584	7.99987	15.1071	6.65161	5.49005	6.14964	32.2679	5.85399	5.80709	5.54558	14.6784	6.28885
100576640	100.976	48.423	59.1086	67.8441	36.1566	46.2952	79.2785	145.614	72.0502	101.577	134.472	146.851	81.1594	83.0262	66.9061	63.0691	34.0569	86.9865	48.9312	83.5733	20.102	20.7802	80.3119	52.1954	39.8659	38.8561	168.067	96.7673	56.5004	63.7316	62.1268	31.1357
100576644	30.0038	1.34371	10.5812	36.3097	5.57129	15.3903	16.6191	93.2273	37.7956	49.4669	66.3288	100.625	25.4642	14.9547	11.1591	22.2768	15.0995	56.3569	37.2187	31.9479	25.777	15.523	64.6171	30.8727	25.5058	18.4942	112.507	73.5933	35.3023	21.0258	42.8641	9.85052
100576645	140.441	46.1508	74.3846	54.0336	74.8937	46.411	48.0724	95.8855	71.5647	129.886	131.124	118.532	56.7737	64.7615	49.4252	54.3082	72.676	175.749	55.5714	110.559	49.3361	34.9218	95.4167	49.0223	93.4868	111.487	159.082	102.855	78.7382	76.4853	67.516	40.7813
100576646	2123.53	1432.63	1478.37	1685.26	1656.73	1276.91	1258.54	2550.2	1930.74	2584.73	3728.98	4116.55	1282.72	1296	965.664	931.567	814.617	1726.07	976.874	1428.16	819.14	810.364	2042.44	1133.15	2123.56	2512.8	4277.82	2547.81	1343.32	1266.49	1440.24	763.758
100576647	230.68	110.663	132.047	132.743	170.494	137.649	95.0954	215.221	188.006	233.905	304.618	263.088	95.3774	100.835	64.4618	80.5166	79.503	288.282	74.3466	126.483	102.723	81.2697	162.153	126.072	270.129	348.582	318.032	240.823	113.771	112.523	120.984	80.5076
100576649	597.712	349.176	416.581	391.749	420.144	360.881	293.589	526.791	422.03	610.831	906.809	825.786	379.17	336.171	261.165	250.669	249.678	683.308	280.171	459.273	247.926	213.035	509.089	243.666	562.526	698.4	888.295	615.725	339.204	318.488	376.803	198.539
100576657	76.5954	29.2609	39.8944	72.2492	62.9117	20.8416	40.4248	64.9093	59.1617	36.2499	114.355	45.9973	32.0622	17.5182	27.735	10.8943	8.89265	94.1153	20.6206	20.6541	34.5814	16.3979	82.48	25.1856	71.4463	78.5514	111.388	20.4677	33.2571	38.712	24.4093	18.3208
100576660	536.117	301.017	376.918	350.328	501.786	320.454	283.713	538.811	444.177	543.877	669.273	645.448	289.584	216.791	201.412	179.996	240.907	749.29	297.648	376.862	284.268	222.764	479.983	310.959	732.176	911.498	764.858	482.055	335.917	284.662	313.754	193.018
100576661	25.098	35.2115	11.0293	40.7795	16.4123	24.9436	17.3353	60.6144	18.0792	24.675	34.2916	20.0303	10.2785	31.4193	22.1049	25.4625	10.0507	30.0544	9.17563	14.4061	8.67739	5.88757	27.6467	16.0888	10.2729	21.5318	42.4488	16.2478	18.6985	22.6918	34.2691	16.6439
100576662	502.456	303.071	248.417	282.894	399.916	414.023	256.667	453.595	368.726	353.864	547.718	473.004	314.414	171.858	130.181	167.826	275.737	221.083	174.634	218.054	227.19	259.685	265.907	306.618	421.08	521.915	575.339	448.053	322.252	335.593	329.208	180.819
100576663	253.839	404.088	170.712	181.884	320.239	123.927	220.15	284.568	254.938	497.666	607.866	186.258	141.52	247.959	54.3888	113.907	118.957	332.076	248.512	194.277	232.817	69.8312	360.538	178.763	501.738	494.876	511.139	282.509	206.615	245.348	202.607	194.127
100576666	758.293	181.625	356.479	331.286	153.774	156.278	225.874	603.081	92.9725	122.541	190.494	324.618	182.525	150.607	191.356	278.775	124.128	184.09	108.615	265.759	51.8942	91.6771	362.134	142.656	86.913	83.1353	225.068	136.29	169.159	369.842	490.683	197.806
100576667	1289.49	854.955	955.227	947.188	1060.06	882.207	800.506	1669.07	988.053	1283.93	1956.66	1866.38	840.071	680.609	611.456	604.852	496.307	1209.87	643.214	987.617	568.043	491.541	1444.38	715.823	1036.09	1114.48	1988.71	1293.04	849.287	764.113	949.242	511.92
100576669	247.659	159.462	174.048	215.902	234.172	205.373	134.405	206.652	229.902	314.663	475.371	342.205	156.855	150.081	74.4331	89.3024	87.9195	291.845	126.677	155.479	142.575	118.661	247.308	104.154	428.32	437.1	460.683	308.705	163.944	150.902	136.75	88.2992
100576671	257.215	126.705	141.668	199.467	122.181	171.923	182.638	311.169	174.535	236.63	412.312	452.736	161.56	135.214	156.223	171.959	123.885	249.068	155.09	252.142	89.8583	72.0762	256.826	192.998	156.814	149.816	490.029	276.229	178.429	190.938	174.159	89.5527
100576677	207.133	86.5122	86.9045	69.5533	97.6102	84.6508	57.4926	114.394	100.234	127.624	184.807	173.511	79.094	74.0315	71.7496	57.8408	49.403	240.41	59.6985	115.855	80.8189	51.5527	96.0681	31.6758	159.86	188.517	156.391	133.381	90.5501	80.4925	100.9	42.1489
100576679	22.3864	12.3666	19.1966	14.398	10.5633	9.11667	12.1203	17.9378	6.07191	20.8555	26.1417	19.8352	7.61809	9.87826	5.28214	14.5387	3.19495	20.7819	16.863	30.7286	3.56527	4.83936	19.3315	10.6182	16.4659	16.6935	35.4391	15.3452	16.9792	9.94009	7.96914	6.34106
100576681	6.22973	3.67941	2.4113	3.96939	3.19815	7.52742	4.80817	1.29156	4.76709	9.51654	10.0643	2.5809	1.63003	2.72453	7.64569	2.54106	1.15048	1.28741	2.51952	1.76006	0	3.53875	7.68931	2.44859	5.5349	15.4196	7.27752	5.16466	0	1.36849	2.51802	0.804197
100576683	89.2262	61.696	59.0772	91.005	52.4155	85.3564	82.275	126.713	63.7645	87.5117	160.332	133.212	55.8638	38.6711	43.7133	49.0217	32.0016	97.034	57.4307	81.0596	38.3327	28.3313	111.774	70.2136	60.5681	78.267	164.104	99.8198	85.1151	59.5505	75.9869	43.9581
100576687	15.3495	9.50925	10.6737	7.5312	4.78028	5.69949	7.35663	9.83738	8.85611	9.63348	19.6389	14.4433	12.9487	4.89704	5.34811	7.82802	2.36148	7.44908	9.64499	9.94464	4.67034	10.2637	14.6409	11.9981	11.7607	11.9632	8.15907	4.8603	13.1994	6.12195	9.81865	7.26273
100576688	14.414	7.08252	8.46024	7.02386	3.94372	1.93105	6.24678	5.0804	5.91901	3.93377	7.26803	8.47874	5.30384	1.7663	5.26448	6.63143	2.85631	10.6422	1.04163	27.0044	1.45489	5.8284	9.50686	10.9807	5.32472	4.32643	8.42631	3.86246	2.11851	6.19657	6.67604	4.13266
100576689	0	0	0	0	0	0	0	0	0	0	0	0	3.68031	0	0	0	0	0	3.42234	0	0	0	3.58739	3.44782	0	0	3.68569	3.61867	0	0	0	3.74895
100576690	16.7707	14.1397	23.9485	20.8582	5.51191	14.9725	17.5351	6.21881	3.17426	13.2899	15.0738	5.3636	8.86267	10.564	9.79562	3.58592	10.3702	20.1131	6.85307	6.02114	5.95265	2.22134	9.55779	22.9996	19.4568	16.4279	18.0177	8.82938	4.5436	9.69675	7.96476	9.12366
100576694	0	7.6068	0	0	8.6001	4.84366	5.25797	2.61949	4.83083	21.859	10.7128	5.48302	0	14.4014	2.60982	5.26755	0	15.7762	5.13971	5.77851	0	4.93079	0	2.55273	2.32685	4.45618	18.9486	5.36938	2.70227	0	0	2.7434
100576696	15.6678	12.9756	13.4117	18.7634	5.68699	4.27103	7.86575	25.3525	3.95004	14.3944	29.3618	11.2402	9.5139	10.9088	7.56943	5.8425	11.2844	24.0836	3.19354	30.8532	3.48773	6.15279	9.17453	7.18256	12.3501	10.7002	18.4634	10.9038	17.0123	9.82106	14.1466	10.3232
100576697	10.6597	4.81787	3.44452	9.17197	1.25807	3.80584	2.49518	8.60917	19.8934	4.77461	9.15282	13.3137	7.58543	4.10653	7.18089	8.46677	1.05509	14.088	2.75809	24.3257	1.60007	1.05561	4.38033	3.73511	8.89576	2.99016	28.263	9.06432	1.37829	2.92383	5.79109	4.05351
100576699	158.563	94.4259	177.209	156.729	121.838	133.002	152.695	226.569	165.812	209.835	381.248	318.797	145.714	109.24	87.4456	89.9767	89.4412	242.449	159.784	222.666	88.6685	80.1291	286.304	109.292	212.159	209.901	461.325	312.368	172.548	152.69	166.684	93.0818
100576700	1080.4	738.806	1102.59	1203.82	482.332	859.578	903.162	1740.13	816.996	1165.57	1793.12	1719.55	753.253	646.05	714.255	854.868	905.368	1784.09	1106.81	1324.48	582.017	501.387	1352.19	907.697	936.965	1212.02	2199.19	1657.96	1019.7	909.981	1018.99	526.855
100576702	41.2151	30.6893	17.565	37.6594	34.9824	54.2781	43.8467	57.9587	34.4445	50.3329	161.08	88.12	65.7013	28.8646	10.1458	6.97208	16.9706	178.375	6.18208	21.1186	27.1814	18.6446	23.4193	42.4658	43.6548	36.3196	86.9046	63.7062	42.1899	7.46527	7.60871	9.25724
100576703	513.603	557.275	547.288	1146.23	517.165	617.226	892.031	1944.43	755.603	1142.56	2545.98	2693.99	687.925	496.956	304.619	469.088	308.019	225.799	586.747	452.071	244.744	349.701	908.869	752.023	712.353	640.06	2469.29	1195.76	708.516	616.6	1051.1	450.613
100576705	2.88912	0	1.4031	1.54137	3.54834	5.43749	1.46841	1.4953	2.75916	1.3786	7.33587	3.00926	3.00181	6.34868	1.47753	0	5.3282	13.4293	2.9195	0	0	0	0	1.42335	0	1.22683	4.47747	0	0	3.18722	4.40382	0
100576706	469.097	255.419	286.3	301.847	393.514	281.946	208.224	429.856	334.265	491.633	703.047	578.795	233.243	204.404	168.16	172.127	233.334	704.162	229.011	354.854	259.515	181.295	351.19	241.04	426.299	555.244	693.868	484.086	340.036	250.324	282.159	171.375
100576708	445.029	224.678	277.479	274.84	330.193	269.873	213.753	412.105	406.883	469.526	582.1	600.722	267.407	172.192	146.154	159.982	178.252	499.635	234.302	277.01	256.902	185.552	421.359	149.128	613.008	805.737	681.076	479.783	286.232	231.48	239.96	165.259
100576709	533.63	299.478	350.881	497.47	213.874	315.035	368.165	856.898	388.052	550.738	979.625	924.555	420.846	376.414	326.705	297.235	187.886	429.405	296.582	525.941	127.59	150.586	593.408	350.92	301.517	269.342	1048.91	656.792	470.459	410.886	426.292	228.29
100576714	0	0	0	0	0.715095	1.75574	0	0.973295	1.79659	0	0.937354	0	1.92681	1.01655	0	1.80155	0.866888	2.90548	0	0	0	0	0	0	0	0	1.91261	0	0.909507	1.02199	0	0
100576715	4.43286	0	4.36973	0	0	0	0	0	0	0	0	2.36014	0	0	0	0	0	0	2.23541	2.49991	0	0	0	0	0	0	0	0	9.33178	0	2.30287	0
100576717	488.864	253.194	225.989	305.881	203.515	299.716	210.123	508.98	309.264	431.475	652.135	617.114	282.698	226.948	206.006	237.451	192.466	539.536	216.654	358.35	177.941	150.441	397.09	253.759	297.599	365.905	760.586	468.945	300.688	292.356	312.792	184.467
100576718	462.945	255.153	297.243	222.718	174.116	174.494	181.326	309.806	189.922	226.853	415.527	304.486	226.095	343.08	267.708	240.201	116.119	610.119	205.047	340.957	156.149	108.422	373.372	193.974	171.099	246.394	408.383	313.159	233.201	427.568	231.27	130.518
100576722	374.901	216.483	271.985	257.043	189.587	174.637	186.461	305.891	166.458	287.205	387.695	410.865	124.602	188.772	119.374	131.662	97.8846	250.076	125.533	222.686	85.5089	76.8965	256.74	105.358	189.567	239.945	340.88	235.173	169.433	205.113	207.133	119.671
100576726	100.463	74.4248	51.5219	52.023	98.7929	81.3912	72.462	115.308	47.5014	114.228	77.6188	98.0207	45.8512	31.9943	51.0496	36.5375	46.0375	79.094	50.5566	52.1119	48.5752	25.3	129.616	69.9531	137.795	114.037	234.997	92.2864	72.8435	91.9081	64.585	47.7949
100576730	487.183	300.972	256.862	307.005	480.168	330.217	207.893	505.051	614.559	570.345	705.253	647.45	224.187	199.402	188.523	164.539	253.306	352.186	242.031	340.484	291.4	194.795	416.279	218.835	662.502	777.896	742.224	568.145	293.592	245.711	279.051	174.508
100576732	53.1747	28.1333	22.4696	41.1075	38.0519	24.6441	15.6925	45.2101	43.1383	39.3774	59.3897	34.7531	18.6905	25.5742	25.0481	21.0394	3.56961	67.9211	33.881	43.5539	23.1712	21.9809	36.6401	26.614	41.7375	72.0323	62.284	61.9357	44.2164	29.7104	51.3643	14.5922
100576733	343.484	147.653	161.463	158.096	197.012	149.608	128.861	248.459	216.716	260.775	388.549	323.309	154.98	135.711	128.988	104.53	110.848	340.519	95.808	206.143	115.115	74.9743	189.044	126.6	214.73	226.319	367.409	271.019	133.781	150.005	158.426	81.92
100576734	0.798804	0.78361	0	1.6786	0	0.74768	0.805439	4.98438	0	0	3.18415	3.26788	0	0	0	0	2.21962	2.47798	0.808683	1.76902	0	0	4.08676	0.780105	1.4068	2.66987	0	0	0.818243	1.73759	0	0
100576735	187.116	143.888	169.96	191.558	289.471	114.802	122.265	184.741	187.418	250.498	343.248	271.702	150.574	84.2328	89.616	116.545	98.7305	256.792	136.59	197.029	106.924	118.242	229.298	148.242	351.869	504.015	345.962	258.074	164.784	106.7	113.011	46.1992
100576736	855.544	406.736	399.831	701.328	1197.16	1135.61	737.182	1382.97	1664.57	1725.69	2375.75	2305.86	570.88	320.196	206.391	333.122	581.377	1662.5	818.159	674.975	980.83	477.445	871.689	708.777	2128.85	2640.28	2706.68	2130.96	968.172	631.885	663.227	556.233
100576737	45.7032	14.504	22.2753	19.2451	34.663	44.6141	23.6726	47.2447	46.6958	46.7492	82.1492	68.9983	3.73161	27.0266	12.2893	16.7071	13.5288	64.0494	16.4856	36.5444	32.4784	15.5484	40.6189	32.2498	73.0761	59.8881	71.1486	61.1707	32.2767	21.6985	21.6785	17.3635
100576738	21.886	3.88509	8.58752	7.3043	3.99864	7.03295	6.99468	13.4465	18.952	26.3289	18.5075	25.9552	5.08885	5.17661	7.07725	10.9465	2.74357	28.9205	17.0059	14.5116	11.0318	5.59316	2.43684	8.14687	18.1943	29.8815	20.6494	59.2447	7.11459	8.63811	7.93453	2.43122
100576740	99.0959	13.2386	43.27	25.4673	23.6663	20.7766	27.1676	33.684	12.6078	25.0511	27.1207	14.1436	19.5556	5.61577	15.6214	15.4592	16.2141	521.234	3.53918	21.1691	4.2504	7.75307	47.1494	8.90859	13.7398	11.568	47.1248	17.4775	32.8653	35.8012	30.6197	17.4552
100576741	75.2411	25.1385	4.25878	9.45551	28.7962	52.1665	8.62258	50.9876	35.2782	43.6435	73.146	28.0237	32.0445	34.2259	4.28378	8.74018	11.3587	47.3185	25.1652	14.4759	15.829	20.639	0	17.1197	70.8973	132.674	110.408	26.9044	4.55282	24.4078	27.2385	0
100576742	195.41	105.98	114.679	144.865	136.31	67.6581	137.534	227.703	77.6392	132.295	149.015	167.807	139.653	65.5913	68.9959	85.5909	57.3621	76.1362	89.9923	143.049	51.2363	60.4422	248.19	120.033	78.4203	103.781	151.842	69.1183	99.0358	145.636	148.922	110.661
100576744	413.733	214.047	245.175	225.694	408.673	190.442	199.707	415.118	383.074	386.448	558.953	521.942	197.785	174.265	144.905	127.008	136.172	484.983	185.725	289.944	257.038	192.822	309.724	140.123	631.03	800.404	544.043	369.53	279.272	242.174	300.287	148.52
100576745	141.543	162.731	134.64	156.737	150.886	92.6713	119.814	209.803	128.608	112.58	211.054	161.62	110.891	124.848	38.3214	134.615	116.489	64.5085	165.495	108.39	106.207	94.8037	171.564	147.553	150.842	546.049	234.81	146.924	87.6852	155.951	228.073	128.972
100576746	36.7161	25.9077	37.6419	34.5255	27.6302	42.8649	34.7268	49.5013	38.4317	73.2825	84.1185	79.4795	27.962	24.3989	22.2695	21.6502	29.0511	42.4422	38.5318	36.9137	12.9137	20.7105	53.6759	26.2444	62.372	40.7861	92.2757	51.5759	20.2748	17.7619	55.345	26.5241
100576747	246.201	117.63	117.429	167.486	109.128	137.331	102.378	239.873	170.144	244.227	305.863	315.052	132.497	126.519	101.829	105.896	88.7003	245.694	92.9809	193.628	76.9751	73.2485	188.843	90.5162	171.211	173.479	388.471	216.949	136.922	131.696	153.708	86.2431
100576748	2277.13	6432.46	130.747	340.28	77.0309	25.2967	248.87	49.0437	85.3006	63.1176	136.549	49.1366	25.4183	1011.74	2618.57	99.8073	19.3994	62.8663	26.7117	750.368	60.1248	35.9338	54.0648	29.2311	72.2987	114.5	138.698	85.1103	53.1028	27.4419	657.271	31.4745
100576749	0	7.33701	0.730095	2.63825	1.01168	3.5012	0	4.09219	2.26634	7.27714	2.5084	4.02268	0	0	0	0	0	3.14951	0	4.15069	1.59683	5.88025	1.27773	1.22064	1.38553	1.31468	5.60311	1.28732	0.805882	1.71128	5.02074	1.27643
100576750	3.15006	1.03205	4.04926	0	2.55224	0.984873	4.24832	2.18002	0	1.00293	2.10822	1.08152	0	0	0	0	0	3.25594	3.18677	5.83251	0	0	0	1.02899	0	0	1.07473	2.17128	1.08072	0	3.16558	0
100576754	399.195	223.291	246.758	283.213	456.117	316.112	196.612	470.819	378.859	553.224	688.287	542.808	243.121	181.654	220.988	174.72	185.84	443.587	247.481	326.451	257.329	190.246	398.612	162.963	509.154	660.891	685.317	470.761	304.404	252.42	321.867	192.271
100576755	7.5868	5.95215	1.45488	3.98193	5.48983	0.709887	1.52919	7.1031	8.74205	2.90043	7.55169	6.2005	5.44188	3.27873	3.10312	8.4701	2.81161	6.27646	0	6.71713	0.675415	2.85104	10.8631	3.70256	1.33507	8.23297	3.85605	7.03579	1.55311	1.64886	3.0249	1.53341
100576758	9.44513	19.7677	34.9859	19.6087	23.9495	37.1733	50.5611	29.5061	11.8028	27.1436	43.9685	33.0222	42.7495	66.5574	12.6427	37.9234	21.4238	34.6919	29.787	19.0743	16.9361	18.6069	15.592	8.76682	52.5969	44.9358	36.2978	30.4024	7.9339	22.0627	36.4241	7.81532
100576759	4351.22	2080.54	2108.61	2251.8	3836.22	2430.8	1698.1	3930.09	4588.69	4941.56	5637.17	5545.3	2224.82	1838.92	1379.7	1365.76	1872.26	4079.74	1863.6	2486.34	2538.93	1885.87	3668.95	1798.56	6806.15	7059.21	6553.39	4501.31	2481.88	1811.2	2463.18	1477.13
100576760	1185.07	526.309	580.481	738.423	964.991	845.71	498.669	1135.68	991.29	1070.08	1688.34	1305.96	584.169	484.419	415.768	529.626	457.653	1241.3	557.117	753.259	662.442	408.138	910.787	533.243	1048.43	1293.42	1439.32	1203.85	718.22	685.55	698.912	425.543
100576761	410.801	211.768	270.711	267.334	306.531	239.808	181.904	395.808	334.746	393.343	569.508	512.29	263.185	223.172	208.577	187.529	164.109	672.433	197.235	408.125	214.192	124.998	393.11	193.436	404.044	456.451	756.517	442.741	275.948	286.769	252.389	163.63
100576765	688.505	354.099	390.635	472.778	873.737	560.763	445.79	578.267	784.173	704.752	1319.28	1152.34	431.992	266.593	241.641	410.019	354.762	1248.99	333.302	403.457	508.018	313.013	580.203	317.965	1397.83	1919.1	1340.23	841.064	380.428	347.398	490.127	244.666
100576767	17.5965	14.1648	8.2895	15.2938	10.4139	13.1714	9.90092	8.40753	14.5625	21.6333	18.5357	12.4063	5.80486	6.12177	11.0503	4.10472	9.73416	24.5146	6.54724	31.6453	10.2525	4.56083	13.3869	8.59971	24.5341	15.5414	24.6837	15.8408	9.0835	7.17543	11.2977	7.36574
100576768	466.702	185.365	202.948	215.218	244.572	206.836	191.055	357.073	276.781	340.4	500.814	402.051	190.088	172.825	137.873	171.891	173.567	498.275	182.969	258.99	141.92	138.75	314.928	202.238	295.99	313.908	578.787	375.898	241.388	223.549	224.442	133.148
100576769	0	0	0	0	0	0	0	0	0	0	0	0	0	0	0	0	0	10.357	0	0	0	0	0	0	0	0	0	0	10.7126	0	0	0
100576770	560.959	347.129	424.899	351.269	401.608	306.729	280.415	548.359	274.09	527.85	734.85	530.784	445.692	376.45	308.026	270.858	236.308	473.108	199.392	452.623	240.394	165.481	361.173	185.821	480.51	560.012	538.984	320.541	317.1	350.854	353.936	199.678
100576772	3.65439	1.80695	0	0	3.02351	5.1754	0	1.88637	6.9597	0	3.75473	3.84841	3.8264	0	0	0	0	0	3.68924	8.2037	0	0	1.89249	0	3.28544	0	5.71639	0	0	0	1.8774	1.91643
100576773	36.4301	47.3708	47.4698	26.6347	25.716	16.4751	24.9664	43.0553	16.5098	23.1113	31.5545	32.2341	20.8091	25.9474	24.3736	19.7215	11.2083	63.6394	14.1756	29.1869	14.128	14.3167	24.0396	9.91851	21.23	16.4124	16.7656	18.9833	17.541	21.3738	18.0409	8.33006
100576774	449.45	276.628	284.317	312.172	436.912	282.544	191.232	427.838	372.172	440.885	600.382	494.175	252.027	192.034	157.595	141.221	182.188	531.137	216.025	335.141	260.66	168.191	429.503	150.492	596.895	717.049	620.934	439.265	274.381	235.486	266.133	163.746
100576775	603.5	336.047	380.08	394.716	425.938	398.696	276.878	590.416	491.265	618.813	895.676	862.253	378.846	288.803	208.829	231.227	201.458	731.579	307.288	408.749	344.324	245.415	532.251	220.651	712.651	966.921	984.937	659.628	369.65	312.287	370.363	221.668
100576779	0	0	0	0	0	0	0	0	0	0	0	0	0	0	0	0	0	0	6.42455	0	0	0	35.3054	0	0	2.14924	0	0	3.94072	2.79335	0	0
100576781	67.4962	69.4141	97.1764	87.2545	74.188	76.0808	81.3393	143.772	89.8586	98.1868	235.552	135.118	50.4208	38.1141	57.1875	54.6942	32.3661	118.945	53.9375	74.9138	53.0134	29.0884	116.993	72.3265	95.0396	119.37	212.264	142.742	65.587	51.9751	50.9995	36.6484
100576783	3.99197	0	4.80602	1.05356	1.61495	0.935661	2.01759	0	0.956477	2.86001	4.00137	6.15849	0	4.33817	0	0	0.923097	4.1265	1.00976	2.21588	0	0	5.11769	2.9319	2.64687	0	2.04043	6.18729	1.02614	1.09018	2.00289	1.01683
100576784	969.394	344.799	456.449	471.52	570.602	349.438	277.584	724.022	555.39	598.739	930.615	997.152	419.163	323.102	270.814	269.551	238.581	784.735	314.21	469.529	301.777	263.059	651.772	361.269	885.306	917.887	1065.88	753.67	487.255	393.68	389.159	245.408
100576789	135.473	56.4973	83.2761	89.0082	62.0325	64.5809	44.4803	95.2372	101.49	107.473	159.231	120.55	59.734	44.0309	41.34	41.1595	49.4839	71.1373	52.6261	63.1481	48.8275	52.6228	74.0339	39.6367	120.961	138.866	170.142	88.1512	73.1487	55.0125	57.159	36.8534
100576794	301.487	130.738	172.818	178.052	236.427	215.982	157.372	285.871	267.863	314.382	431.361	369.633	136.255	98.1262	111.159	109.679	124.817	317.414	171.486	167.676	135.078	122.024	265.431	124.094	297.568	390.506	466.309	312.623	181.831	155.261	174.049	94.0099
100576795	374.514	152.932	207.699	246.129	204.766	205.011	159.287	329.562	238.277	336.49	434.975	460.772	174.166	174.848	149.298	115.966	112.631	447.752	164.737	259.877	153.232	123.619	299.396	131.562	302.891	424.018	512.934	322.958	207.574	181.648	217.813	127.387
100576796	496.103	259.169	301.349	137.17	83.4881	162.607	138.137	892.355	16.9167	22.5437	19.5135	350.96	307.019	183.461	273.348	95.0667	296.743	451.416	208.865	455.253	85.224	180.984	671.553	314.381	5.27161	91.6131	19.8464	42.9582	427.449	358.6	243.285	145.3
100576797	28.1522	0	6.90248	4.5524	9.30615	12.3548	8.05259	8.83246	13.3828	10.8563	11.5697	16.5135	1.47668	0	3.90339	10.7151	2.62271	1.31446	6.43097	2.83685	7.58256	4.14808	5.6332	0	13.9455	8.4482	47.2288	10.3358	6.57462	30.7586	10.2918	1.30851
100576799	371.979	192.534	190.518	245.337	312.682	247.912	166.513	336.017	324.154	403.603	439.891	442.924	184.218	156.432	144.645	168.228	164.441	376.12	159.352	251.978	186.549	131.799	265.407	169.954	436.795	468.239	482.959	336.954	201.899	166.977	218.277	125.167
100576801	35.7469	28.3829	40.0327	38.3773	36.7386	38.3871	21.7409	62.6969	64.5462	74.2467	117.908	122.718	42.5416	13.0531	20.3116	14.503	27.6661	67.5196	45.3696	39.6725	31.765	20.117	97.0898	18.6213	79.832	87.5189	136.067	101.436	36.9939	20.8042	32.9273	27.7672
100576803	82.0432	32.3219	39.1783	55.4527	71.38	49.1023	25.9699	87.6356	31.3496	38.6259	89.5524	62.1057	28.8971	37.3633	32.203	29.2527	16.8246	33.4742	11.8373	43.0753	17.8722	20.3757	48.0981	11.583	53.1012	64.3741	93.714	17.5218	46.3626	42.2402	49.1584	17.2619
100576805	864.548	424.946	585.001	770.799	315.591	510.44	635.155	1300.97	664.698	942.625	1647.15	1901.35	727.985	593.068	642.915	543.364	410.491	801.903	604.571	879.41	276.385	310.21	1083.81	662.627	604.499	686.5	2265.84	1229.02	799.694	747.138	721.598	345.085
100576808	0	0	0	0	0	0	0	0	0	0	1.22803	1.25971	0	0	0	0	0	0	0	0	1.09267	0	0	0	0	0	0	0	0	0	1.22903	0
100576812	712.183	342.309	333.748	337.315	455.199	364.94	226.404	554.882	438.667	527.244	649.637	729.518	295.101	294.096	220.141	195.478	238.851	647.498	285.167	417.888	303.822	214.852	471.425	209.924	627.492	707.273	843.345	522.81	376.538	301.048	398.386	214.262
100576813	0	0.557057	0.543506	0	0	0	0	0	0	0	0	0	0	0	0	0	0	0	0	0	0	0	0	0	0.997286	0	0	0	0	0	0	0
100576814	3835.2	1167.29	1876.33	1758.93	1456.57	1265.93	1380.32	3219.34	1721.95	2042.45	3296.29	4304.86	1493.34	2021.12	2282.06	1123.2	861.35	1251.86	1447.41	1132.36	786.505	1021.74	2059.41	1329.63	1900.32	1623.11	4226.45	2595.65	1800.69	1534.06	2600.75	1091.93
100576816	2.8084	0.920494	0.901802	0.988164	3.78604	0.878346	0	0.973868	1.79759	0	1.87581	0.962463	0.963964	0	0	0	0.867383	4.84523	1.89329	3.11956	0	0	0.960689	2.75139	0.827683	3.93048	2.87074	0.967892	0	0	3.75602	0.953057
100576817	168.701	80.1776	64.0563	93.7466	81.7433	75.5319	56.0181	137.271	90.1478	136.253	198.943	163.418	78.1405	67.2423	67.6437	66.1423	52.7025	166.009	56.1828	107.858	45.3514	34.0269	103.454	52.8596	98.3205	75.7956	210.295	131.738	101.656	73.5555	99.5026	55.7862
100576818	1166.38	534.408	687.038	627.909	1004.83	734.707	529.175	1142.42	1155.67	1260.79	1743.01	1602.42	605.024	327.837	353.651	445.784	560.801	1278.52	556.701	637.126	673.1	416.967	964.628	622.843	1309.7	1679.83	1859.93	1262.28	666.886	537.112	684.954	394.145
100576819	853.236	370.118	462.043	428.387	507.651	434.963	286.413	649.038	554.227	599.776	848.242	885.31	359.079	345.687	278.915	266.918	242.95	895.85	327.458	597.461	370.395	280.681	607.751	210.743	741.79	883.823	901.248	738.882	396.277	371.534	394.178	215.126
100576820	67.6957	35.1682	31.507	48.6195	64.0798	41.2521	38.4795	81.5449	67.3554	61.9097	109.613	74.8153	39.6751	21.5347	34.3074	25.6483	24.5711	24.3563	36.9702	35.7522	39.7069	26.4746	60.0856	45.2849	67.1058	81.2247	135.888	61.747	45.0448	40.1507	51.3909	28.3903
100576825	0.356457	0.696977	0	1.48257	0	2.99182	2.50208	0.743789	1.37351	1.02293	0.701397	1.80049	0	0.381386	0.36443	1.44152	0.33117	3.31972	0.722632	1.17732	0.945176	0.332775	4.35434	0	0	0.58919	0.717897	1.82792	0.362099	1.15193	2.45955	0
100576826	3474.06	2224.73	2702.17	2445.64	2656.39	2184.37	2032.01	3886.25	2490.23	3044.09	4480.34	4474.26	2217.79	2014.22	1560.66	1786.09	1645.28	3185.53	1707.57	2784.7	1558	1301	3223.72	1909.85	3189.67	3352.37	4835.84	3307.57	2157.59	2079.89	2715.44	1400.38
100576828	83.6963	67.6262	92.2205	82.4796	93.475	127.844	83.6723	86.0945	66.0789	43.666	41.3101	140.824	53.7709	31.0513	21.4572	77.368	25.5276	55.3132	85.816	93.9819	59.0193	21.9872	67.9829	70.7804	131.564	114.211	106.721	119.918	74.2579	59.0309	71.657	67.7994
100576829	281.298	147.355	136.008	175.441	194.475	184.709	160.655	285.987	233.376	304.052	418.085	353.478	160.536	127.304	99.255	91.9734	99.1416	339.981	151.306	205.89	116.346	103.83	261.904	145.873	243.537	254.319	461.742	297.172	209.795	176.687	186.622	108.841
100576831	19.9736	4.21905	6.92638	3.0433	11.6759	2.68473	2.89984	8.86193	8.17623	21.7855	34.7582	20.7936	8.89081	10.9679	7.29618	8.7443	13.1574	25.0534	11.5341	7.9639	5.14215	0	8.8234	8.43238	7.63301	26.6444	44.2019	13.3344	10.3528	9.43965	1.44905	8.85191
100576836	239.666	88.4101	83.9446	82.7565	119.738	113.103	42.0029	140.372	173.772	153.523	185.388	182.497	101.048	63.4309	42.086	51.3431	41.1346	269.58	36.1162	140.457	82.7454	47.8288	109.246	30.1059	183.166	311.07	208.704	136.183	95.2109	89.4727	67.9193	59.947
100576838	10.0115	8.24028	15.1215	9.32794	5.49848	16.5022	3.81674	24.8001	15.9087	26.3511	19.006	28.7112	12.9848	6.85994	18.777	7.67657	5.79189	19.4446	8.87916	9.7823	15.1031	8.31537	11.4218	7.39749	12.9693	16.5464	23.2261	26.0047	3.88884	9.64757	3.80411	5.15843
100576839	265.543	40.6332	52.2935	51.0633	60.3788	27.8687	37.8856	51.973	86.3785	72.9527	104.395	91.584	39.7964	41.1526	24.5844	17.7103	29.0457	33.7708	55.7151	75.2495	46.4443	77.2735	154.892	19.6705	141.497	151.557	74.0054	134.214	28.9568	39.9539	51.1127	36.2859
100576840	218.154	146.86	158.267	137.715	110.008	119.578	94.8043	194.385	163.136	267.814	235.806	202.526	92.5105	133.708	91.7624	127.517	113.216	604.947	100.175	167.227	86.757	93.5533	169.316	96.8729	187.487	232.174	179.515	152.863	117.837	259.675	91.1767	64.9011
100576841	2568.31	784.504	356.226	2154.24	2521.36	1543.21	1325.18	3652.05	1525	2164.45	3849.99	2416.41	1333.65	261.269	663.485	737.545	940.753	339.388	1265.79	1200.29	983.623	1003.13	1992.73	1817.2	1010.99	1789.49	1865.32	1209.76	1370.04	954.871	1744.02	1286.67
100576843	84.9748	39.2396	40.042	42.5349	29.6496	39.7051	43.9589	74.5879	58.3527	41.201	95.0367	91.3823	32.243	30.0544	36.6158	36.9076	33.7759	85.384	35.6586	65.7003	32.3329	14.7906	87.9934	43.7487	40.4655	56.5323	129.107	59.3104	55.7538	72.3131	53.0159	24.4094
100576847	108.17	45.2475	53.4873	65.1567	68.3714	46.4006	63.9503	120.855	79.7793	121.439	141.378	156.332	85.4752	37.9043	42.5288	62.5723	32.6692	172.779	71.2579	64.4975	55.7131	60.198	86.5006	70.6552	92.5427	100.348	198.562	150.928	108.978	42.2081	72.2691	43.7819
100576848	270.937	184.744	227.575	175.294	274.604	159.494	151.053	267.529	240.208	276.735	405.477	406.647	193.872	184.785	152.288	148.557	157.08	298.356	131.206	231.788	150.251	112.786	209.074	127.478	344.901	370.51	381.705	263.377	181.77	160.806	199.85	111.997
100576850	858.084	450.127	484.152	518.552	762.872	518.192	426.926	835.912	704.752	945.303	1002.87	926.193	486.198	432.074	343.985	295.115	367.434	901.158	368.847	442.701	471.543	328.984	620.214	363.855	1094.55	1251.95	1205.87	804.043	464.013	415.746	567.864	306.449
100576851	6700.43	2701.01	2563.77	3401.55	3671.89	2936.21	2285.6	5002.4	3582.81	4885.34	6404.89	6732.69	2650.39	2458.76	2000.3	2019.44	1944.11	5836.07	2215.03	3271.19	2068.22	1790.21	3867.07	2214.74	4656.58	5093	7002.82	4763.6	2882.36	3303.59	3180.43	1743.56
100576853	129.485	62.6583	67.5719	70.5358	58.7322	61.2407	59.8237	127.882	60.2568	98.7966	158.901	143.09	71.8501	53.6743	44.5571	46.2796	36.3936	74.1897	47.7039	81.3189	34.3093	33.8847	105.721	50.2486	88.696	87.0896	174.748	90.6506	63.4735	87.355	44.4669	39.9312
100576855	528.642	298.934	331.28	226.694	271.948	225.426	165.016	457.144	261.53	359.622	549.511	429.221	262.378	215.861	234.051	170.948	189.773	560.691	192.863	359.762	210.968	160.666	343.66	152.273	364.835	506.589	561.01	315.987	276.506	351.589	238.858	142.155
100576859	143.966	80.6617	89.4025	120.211	107.413	105.133	66.6025	134.505	122.747	134.795	234.525	156.724	92.5317	69.794	56.3303	61.116	52.409	214.968	93.7113	123.523	83.0105	61.3925	170.48	73.8196	130.486	197.313	232.823	143.763	90.1779	113.282	102.431	68.9764
100576862	753.193	281.519	293.374	368.482	467.101	393.492	251.713	566.517	520.098	634.889	873.232	783.753	329.698	309.411	240.567	240.644	212.425	671.121	284.819	497.684	307.542	229.415	531.367	238.473	723.949	841.721	869.641	652.905	397.761	323.211	391.82	210.825
100576863	277.895	113.085	154.788	123.464	168.399	119.517	64.4092	238.218	179.726	246.36	219.139	207.182	94.9589	105.321	103.183	90.97	75.6768	382.589	96.2938	177.376	118.217	64.5945	194.078	81.8886	237.877	289.75	276.92	220.152	123.218	113.189	97.2892	74.5601
100576864	172.392	76.1605	105.51	131.863	141.701	108.013	112.252	214.14	158.017	218.104	304.863	297.569	125.595	76.6043	93.5988	103.057	99.4303	177.582	85.632	145.811	70.3878	66.9674	168.646	105.922	172.348	191.244	269.382	204.27	122.333	105.182	116.617	62.0213
100576866	587.922	294.526	327.608	367.591	404.166	322.054	307.389	591.526	425.031	564.787	708.385	688.344	285.318	233.133	211.295	248.785	224.399	465.715	284.852	348.653	244.118	191.282	458.37	279.174	477.377	539.982	843.909	540.865	335.88	253.968	370.664	202.497
100576868	14.2538	5.97326	7.17571	15.7755	8.13999	5.39247	7.05722	10.6146	6.72951	7.96731	10.5624	10.9651	2.99313	3.03475	4.09173	6.64726	5.37258	10.686	2.75786	4.35434	4.02592	3.56764	5.51856	1.71278	6.96932	7.02907	17.0713	10.1567	3.20903	8.0189	7.21678	4.18628
100576871	201.567	82.621	109.412	125.669	112.952	86.869	76.6645	158.428	133.696	165.372	272.506	232.624	94.3873	75.0123	57.9413	56.096	53.0027	238.141	82.001	113.723	82.0763	67.7297	162.616	91.2009	153.524	185.142	287.267	225.92	121.119	119.457	111.294	53.1007
100576872	242.555	88.1939	117.452	121.104	139.914	117.817	112.461	166.178	161.131	219.735	262.171	252.45	123.698	104.206	62.4684	84.9087	94.7917	264.702	90.0113	123.508	91.402	79.5088	136.201	85.2167	262.359	291.225	255.619	176.164	105.102	102.816	136.64	73.8875
100576876	417.866	268.152	293.802	379.437	328.587	335.433	369.814	594.105	369.318	439.764	759.348	748.243	412.94	273.359	222.757	233.465	211.968	413.047	311.307	319.409	164.754	197.034	632.888	358.017	348.983	391.625	974.513	617.428	408.589	286.248	277.596	200.816
100576878	8761.74	5108.95	4250.37	2071.88	2465.04	1950.75	1835.21	5168.05	1702.76	2486.54	5044.65	3634.28	3657.79	5470.13	4950.65	3295.91	2180.37	9473.42	1610.97	5919.21	1326.54	1227.81	5037.36	1554.54	1469.9	2011.01	3337.61	2185.95	2720.87	7175.69	3861.27	1478.43
100576879	308.69	202.483	225.431	230.351	241.117	249.301	219.466	410.32	291.903	354.965	569.52	443.074	218.364	159.085	135.294	164.097	140.66	357.11	199.069	279.281	128.425	113.143	323.257	194.828	240.308	301.923	567.329	387.606	223.042	205.455	215.387	136.213
100576880	856.617	601.077	659.198	443.881	816.82	652.163	500.008	906.549	576.135	642.631	1221.95	799.287	806.316	378.971	666.07	643.302	558.433	496.624	325.104	649.671	559.218	480.419	672.086	337.477	1083.28	621.115	1293.73	637.232	550.171	645.924	724.902	332.553
100576881	0	1.00439	0	1.07964	3.31008	0	3.10046	1.06125	1.95881	1.95265	5.12622	8.41549	0	0	1.04526	0	3.78099	3.16953	5.17049	2.27014	1.82852	2.89274	6.29141	1.00125	4.52024	5.1531	4.18187	8.4515	3.15428	1.11712	3.07901	1.04227
100576882	355.718	257.042	447.309	576.324	133.165	321.773	601.639	801.009	323.413	532.063	1001.17	1009.18	490.674	365.182	406.228	422.966	291.671	648.323	451.363	602.861	168.843	164.729	761.016	518.245	306.062	373.036	1371	792.322	513.123	422.738	415.217	224.736
100576885	395.964	178.698	231.835	223.574	246.911	211.004	170.049	371.374	264.643	350.794	496.05	530.907	231.836	176.169	159.106	152.051	120.106	543.057	182.533	252.454	161.047	113.567	323.655	152.643	296.777	413.638	565.919	371.831	205.243	210.964	192.422	105.012
100576886	492.993	436.837	413.003	462.827	288.558	535.922	80.1739	626.759	1223.52	889.766	1312.52	497.518	512.976	203.002	323.286	147.137	127.838	236.526	86.4896	162.519	502.017	103.92	245.716	480.384	499.975	1584.79	290.948	257.908	120.985	309.664	94.871	16.2528
100576891	0	6.73743	6.69908	4.92909	0	2.14488	0	0	0	10.7862	18.8566	2.41401	4.78424	2.53831	0	0	6.2269	2.33558	2.28298	5.11005	2.07171	2.17876	4.71354	2.25681	8.21338	9.81869	23.8583	4.74989	9.54041	0	7.06629	0
100576894	363.772	150.169	190.038	170.271	226.015	223.008	221.992	334.288	288.099	367.487	500.006	485.4	198.297	166.623	159.41	130.917	179.085	376.237	217.941	214.31	140.339	129.378	277.713	180.553	365.118	432.798	835.271	451.238	213.077	220.372	217.925	103.362
100576895	774.722	573.31	624.939	519.097	685.419	724.619	594.582	611.118	1192.41	1250.93	1296.48	973.922	558.072	404.386	352.389	518.317	675.187	3072.34	690.029	748.523	584.105	414.057	783.942	737.234	1559.9	1418.37	2618.41	1631.48	633.084	519.553	561.406	335.359
100576896	1005.47	740.828	780.169	1068.33	490.516	790.998	848.625	1581.96	923.267	1258.97	1798.05	1853.28	761.479	721.801	692.626	812.6	550.755	1602.87	909.871	1105.46	423.787	427.339	1354.51	1021.76	821.303	841.464	2389.97	1592.51	976.003	838.553	729.477	419.836
100576898	1307.16	872.277	808.275	1186.66	1610.22	982.87	718.785	1429.57	1409.28	1735.86	2704.67	2375.37	821.738	817.156	529.934	526.844	578.072	1063.12	695.942	1001.95	799.63	638.148	1330.03	658.335	2019.4	2975.25	2685.22	1903.7	1064.33	815.604	1065.4	603.173
100576901	574.265	349.618	373.501	527.561	748.434	577.845	555.846	1029.16	544.482	796.956	1135.61	1256.35	522.456	287.814	354.287	425.859	543.232	788.168	462.682	571.15	407.013	338.861	913.435	574.106	633.291	759.988	1237	853.224	649.143	354.611	589.837	325.429
100576902	15.3308	72.2114	50.3928	37.3093	16.0744	20.4697	31.4419	41.8072	14.098	26.6644	86.7084	66.1592	24.4336	14.5363	18.8798	26.4178	11.3305	12.2589	9.53607	15.3425	5.85047	7.48053	28.0179	19.6146	18.5496	24.4718	52.6199	34.66	20.5258	29.646	29.1869	6.94531
100576903	214.593	48.0483	26.3824	201.395	349.644	470.435	152.346	457.159	895.329	831.2	1171.67	935.733	87.6999	16.502	40.122	54.6838	164.331	145.229	275.118	78.5634	308.682	220.11	304.864	441.368	1174.8	757.28	1934.8	1242.48	297.278	65.7511	147.298	142.424
100576908	299.946	107.674	113.881	149.887	129.744	134.453	118.838	271.662	157.662	211.079	303.41	306.673	123.952	133.139	88.376	118.494	85.3382	262.507	109.979	157.959	69.6666	63.8298	201.642	112.458	150.263	132.187	379.778	259.214	157.123	140.387	152.565	100.987
100576912	437.657	252.738	236.07	327.707	211.307	272.494	246.702	656.369	360.087	515.483	820.588	638.487	264.083	289.627	272.682	265.672	238.923	397.226	278.302	401.163	159.257	165.551	446.57	277.444	297.871	221.41	903.043	601.971	304.772	321.273	368.992	209.856
100576913	31.4376	10.0219	10.5554	26.417	12.647	19.1245	21.3931	27.7925	25.6535	22.5335	64.1997	32.9444	24.9794	11.046	11.2513	15.1598	11.6484	32.5083	27.8491	36.545	8.40031	5.17081	22.5139	15.3481	17.2974	26.9168	77.5449	55.8966	28.1705	8.54562	25.8717	24.6447
100576914	3.07377	1.00685	3.94925	1.08232	1.65916	1.92162	2.07205	3.19139	0.98176	3.91474	6.16683	2.53899	2.11104	1.11417	1.04779	0	0	3.1772	1.03659	3.41358	0.916517	1.93324	7.9826	4.01484	4.53141	6.88785	7.33643	6.35416	4.2161	2.23977	4.11557	1.04488
100576915	835.261	405.866	462.234	497.986	539.737	469.077	294.723	700.005	592.398	717.051	949.346	983.431	466.698	358.936	276.357	327.396	293.823	773.919	376.397	485.174	363.777	263.48	583.326	347.575	726.061	925.384	1055.7	694.676	417.251	404.262	447.126	259.833
100576916	3484.84	1500.32	2161.13	1943.75	5276.68	2951.75	3477.32	6013.14	4808.06	4699.1	7477.8	8698.16	2280.89	1692.34	1180.05	2328.51	2488.51	4011.19	2291.13	3573.89	2774.99	1925.05	5195.64	2994.2	6118.85	7787	9378.93	8048.4	4039.29	1969.77	2227.46	1472.27
100576918	2353.32	1237.52	848.255	1178.25	2396.05	1320.13	474.475	1791.17	2195.8	2524.15	2720.63	2786.65	1438.55	1024.29	962.552	780.021	688.584	2548.5	788.466	1600.73	1242.94	995.895	1649.18	660.126	3626.8	3957.84	3042.9	2049.88	1160.86	1200.18	1266.9	807.432
100576919	1680.18	519.168	754.778	845.558	318.211	374.39	424.721	1512.11	235.674	373.391	788.823	1487.17	539.122	698.8	655.959	603.036	212.025	575.752	280.075	726.62	146.499	214.96	903.31	337.568	202.47	253.5	761.741	411.337	429.467	973.366	1172.28	437.91
100576924	96.9524	51.231	47.2188	54.0261	47.841	46.7037	46.7915	82.0919	56.8924	85.6503	125.296	133.792	50.7344	46.3496	44.3761	41.8331	40.9533	92.1231	47.7821	76.0412	36.5247	30.631	83.8003	48.326	52.4465	54.0851	127.689	81.7712	50.8282	53.9428	54.7322	26.6181
100576925	296.628	105.758	103.287	130.201	192.647	124.648	131.942	138.341	209.164	251.633	245.471	375.549	79.6814	109.244	104.899	66.2673	71.4288	312.117	111.449	122.252	90.9841	68.4972	188.476	113.191	225.428	363.672	406.332	195.138	129.27	125.987	132.718	92.0776
100576929	1517.82	781.305	907.253	767.395	1318.88	618.131	656.369	1877.24	1109.21	1060.6	2051.63	1649.03	894.459	797.778	527.529	619.506	773.162	2024.86	729.71	1399.93	679.67	606.366	1298.29	960.969	1289.02	1253.5	2256.85	1338.45	971.069	1400.51	1004.49	621.056
100576930	1066.77	594.013	593.562	563.443	962.36	584.999	373.776	986.925	860.347	1152.61	1382.75	1365.75	664.194	577.975	413.888	353.411	300.079	1007.75	498.962	790.637	518.091	406.291	847.11	258.431	1339.2	1943.79	1359.4	1004.85	631.576	483.269	711.672	339.516
100576932	321.604	188.807	308.885	238.443	261.843	210.553	186.212	352.122	242.258	275.731	483.557	498.96	200.9	178.723	161.156	128.729	130.762	308.879	171.266	292.613	166.653	126.251	338.882	145.5	338.861	365.898	540.73	390.67	241.762	199.868	224.403	106.608
100576934	577.165	501.041	479.767	479.851	348.077	313.847	344.006	689.664	405.717	496.975	891.327	870.279	243.177	337.647	240.751	285.341	214.029	248.623	211.355	327.654	186.687	195.742	456.102	253.783	359.948	393.918	798.276	437.87	258.605	267.918	405.083	208.933
100576935	155.887	23.2023	60.779	23.8185	17.3926	19.2147	19.8388	51.1168	23.0027	35.8155	60.3134	41.6756	7.54442	19.0074	19.5486	21.573	13.9201	20.1202	9.84824	19.78	5.8306	9.99221	30.609	8.64884	16.3853	9.62936	51.4331	22.8959	6.28266	30.2711	20.0099	14.3644
100576936	3846.9	2087.9	2706.9	2634.82	5658.07	3629.25	3940.29	4810.13	4651.98	5989.64	8305.28	6729.8	1633.98	2380.75	2228.65	3443.25	3266.05	9885.79	2677.41	3350.14	2774.52	1615.9	3532.8	3826.38	6562.7	8265.09	10758.8	5928.46	3074.43	2657.41	2797.65	874.261
100576938	536.516	156.587	205.903	165.071	266.05	196.077	160.867	254.405	255.776	322.302	484.057	318.607	151.671	170.741	121.541	150.591	158.968	520.307	116.033	215.238	187.053	147.218	312.566	128.308	469.835	577.741	436.589	343.345	205.626	210.395	203.104	101.525
100576940	2.1393	0.418526	2.03857	2.67381	2.04619	1.19775	1.71768	0.892321	1.23578	0.409219	2.10908	1.73235	0.435528	0.917145	0.874891	3.89581	1.58925	0.88539	3.90245	2.82894	2.27192	0.399882	2.17955	0.831457	0.374002	1.0627	2.58942	0.878363	0.435218	1.38483	2.95806	1.71029
100576944	7.44711	1.6238	4.76644	6.08999	9.33081	0.774684	1.66926	3.44141	0	9.48871	5.77698	2.54087	0	0	0.846132	0.840372	3.06505	2.56675	0.837623	0.91658	2.21267	3.89109	8.46953	0	9.47759	2.07572	0.842488	5.11985	3.39222	1.80104	5.78455	1.67635
100576945	3792.13	2036.89	1788.28	2491.15	3649.16	2022.29	1297.44	3524.06	3383.2	4391.19	4774.45	5121.75	2014.02	1205.72	1114.13	1038.16	1232.48	2733.43	1619.32	2130.43	2137.4	1655.47	3077.58	1287.52	5823.88	7299.98	5507.74	3792.24	1897.19	1528.54	2524.17	1136.58
100576947	50.5792	17.5379	30.5627	29.3108	52.9512	39.05	38.0914	61.7969	45.6261	84.3176	77.5244	129.517	26.5463	9.69835	16.2272	16.1412	11.0084	41.0072	20.0693	24.2204	12.4127	25.2491	53.9043	23.3066	71.8864	91.5972	139.888	36.8889	29.5685	29.2467	42.7852	27.2768
100576948	363.102	184.812	225.264	207.393	101.461	109.611	166.139	367.284	153.699	217.268	353.576	431.045	201.843	221.938	165.404	150.441	91.2553	235.854	147.001	207.566	60.5849	82.4168	229.663	171.649	121.546	124.947	487.881	240.756	168.792	197.695	216.873	107.403
100576949	80.6085	95.895	53.6356	122.175	205.086	127.776	110.528	287.237	96.8679	307.177	330.984	206.153	127.387	46.2171	91.4878	69.3108	76.2569	48.5389	95.9299	107.034	94.8477	78.3831	155.466	118.657	104.703	184.703	245.931	116.091	99.9746	76.2553	125.824	93.503
100576951	346.213	155.785	201.058	156.81	226.565	160.891	87.2424	281.361	268.322	277.995	381.291	331.354	180.841	146.153	128.279	83.7147	119.734	380.697	113.718	238.429	150.752	114.517	239.821	89.4334	397.497	413.831	369.358	281.025	188.843	188.571	181.285	101.243
100576953	0.833436	0.817802	0.800238	7.01126	2.68563	2.34096	3.36289	1.73306	2.39944	2.38929	2.49417	4.26607	0	0.902087	0	0	0	0.861757	0	0	1.48593	0	1.70626	4.07158	2.20321	6.27308	1.69739	1.71906	0	0	0	0.844402
100576956	2321.54	931.41	1011.81	877.398	629.164	596.898	612.535	1544.1	935.453	1232.07	1776.51	2033.17	772.716	1215.73	870.377	627.693	571.283	1617.54	565.138	924.28	398.145	372.492	1085.89	541.28	795.682	811.527	1914.89	940.795	615.806	1108.23	987.535	490.931
100576957	66.5454	32.9096	19.9048	17.9277	4.5908	27.9289	16.9996	28.6211	43.9978	14.102	68.4168	37.0087	17.4271	8.20687	13.2384	11.3763	16.9965	45.7951	18.6601	35.2821	11.7507	19.4383	44.0458	7.32723	39.9023	69.7907	50.1453	65.5996	40.5651	22.6343	13.3031	21.3425
100576958	195.264	138.671	131.23	203.758	194.239	185.791	171.67	274.963	206.137	269.623	439.672	329.672	152.194	112.922	96.5474	91.1316	102.358	222.609	137.731	172.984	109.279	88.1834	238.511	158.263	195.093	208.161	413.448	249.541	186.028	134.534	185.918	105.737
100576960	1601.21	862.274	1106.34	1134.7	1286.59	1011.1	754.306	1795.26	1511.54	1596.51	2256.27	2314.53	966.817	851.753	629.3	503.899	495.603	1553.06	866.997	1175.61	860.479	749.84	1280.04	789.872	2390.83	2815.66	2595.32	1882.52	980.837	995.041	1096.87	649.373
100576961	2236.52	737.163	841.118	873.875	505.73	307.844	400.834	835.046	365.828	545.599	536.008	951.286	447.197	511.418	845.049	510.13	327.213	672.381	254.538	569.588	178.819	189.887	398.675	222.445	491.166	535.963	648.577	305.556	279.307	668.214	1116.93	299.248
100576963	484.549	212.971	245.103	324.491	218.893	207.825	243.86	462.742	208.14	389.368	619.691	637.877	244.271	217.506	191.544	163.233	144.568	277.669	170.716	306.558	95.6413	121.865	337.69	175.579	236.042	178.421	732.548	320.954	296.966	224.02	359.206	176.287
100576964	2.77857	0	0	0	2.35347	0	0	0	0	2.64543	0	0	0	3.156	0	0	2.53905	0	2.79866	0	0	0	11.6358	0	2.54761	2.44253	0	0	5.91532	0	0	0
100576965	84.0062	60.1492	56.7567	94.3688	67.2823	90.3161	84.1722	124.119	118.125	142.377	176.902	145.683	60.7084	48.9052	66.7724	58.1568	59.6097	143.416	64.8854	114.161	44.414	40.7808	111.769	76.4509	101.47	88.2326	216.566	148.051	109.422	68.3424	79.4001	49.4509
100576966	283.269	111.273	180.255	143.823	200.697	197.793	128.324	271.752	161.688	218.168	316.706	357.198	148.421	137.309	134.2	135.864	89.153	327.245	125.103	148.602	121.132	97.8507	230.998	139.312	210.57	248.577	396.242	225.124	164.984	172.642	171.762	97.2562
100576967	1296.29	870.784	1021.23	851.523	1268.06	844.589	542.529	1284.92	1204.67	1304.53	1646.74	1527.16	744.755	818.261	551.611	521.812	500.277	1593.92	619.909	978.166	695.287	595.419	997.406	521.687	1516.36	2032.77	1800.62	1346.6	839.975	706.025	693.66	459.373
100576968	498.935	302.775	274.094	374.646	380.685	336.566	241.437	476.911	460.419	541.959	752.619	628.505	287.585	208.373	187.179	239.238	233.972	516.183	257.952	346.439	203.237	169.731	397.479	303.121	490.363	467.216	780.015	517.033	349.255	241.825	307.286	169.256
100576972	301.795	142.438	162.721	197.613	191.618	161.216	158.821	267.869	220.606	259.446	401.488	346.808	125.589	118.269	100.685	106.311	102.101	312.99	154.433	219.616	99.5629	92.466	260.404	154.165	234.34	223.273	510.447	332.515	214.772	157.785	154.744	88.5408
100576974	1059.9	554.944	652.65	642.39	907.907	623.604	546.571	947.359	814.328	936.12	1214.16	1144.18	554.215	468.29	386.747	506.682	544.792	902.541	499.36	630.383	496.858	373.5	813.828	541.57	1041.98	1274.53	1297.91	900.379	579.381	493.149	689.151	314.71
100576975	737.09	369.413	445.922	338.844	556.478	450.782	280.273	604.152	476.273	673.887	764.661	798.856	353.109	287.958	203.319	261.792	232.014	766.529	288.064	507.038	332.581	226.44	494.589	228.217	799.184	924.476	830.422	647.548	384.926	402.773	389.115	213.238
100576976	145.786	76.2784	66.2898	100.171	93.6324	94.3609	64.407	142.839	102.063	145.671	200.346	174.733	95.7947	61.8565	53.9607	46.1527	37.307	126.904	68.8131	89.6821	32.8287	41.4581	90.3015	66.8718	107.746	92.2824	166.582	108.632	70.7644	85.12	102.293	69.0983
100576982	388.693	190.994	153.727	159.026	133.508	84.5947	83.54	294.727	168.459	144.799	181.436	331.646	82.233	86.9988	64.9436	123.535	95.6062	116.75	79.7852	122.946	92.2992	79.551	182.229	108.492	213.176	265.051	194.078	119.176	120.682	114.726	183.085	59.5033
100576983	877.96	402.013	415.752	418.358	592.164	416.651	286.282	500.473	741.66	793.522	931.315	805.038	417.133	437.285	340.268	338.298	391.917	1638.58	326.999	516.956	415.885	320.587	518.885	262.821	1037.08	1138.38	1023.6	706.676	377.365	428.74	346.743	219.017
100576984	4.5822	0.748975	2.92929	4.81052	1.8423	7.14618	3.07884	12.7109	2.1999	2.9196	12.9247	1.5606	4.69583	0	3.12367	1.55029	1.41507	0.789744	0	0	2.7198	4.30523	8.59226	2.98186	1.34404	1.27516	10.0933	3.1479	4.69062	3.31993	7.61339	4.63148
100576985	248.726	112.63	154.096	160.99	177.075	144.524	92.7217	213.03	199.109	200.455	254.283	308.821	109.089	83.4303	94.7456	95.156	133.439	292.651	103.325	144.64	114.654	66.8906	182.635	108.618	263.1	293.368	333.756	259.91	141.983	158.332	122.959	74.6505
100576986	203.817	55.887	19.1686	50.4822	25.0859	25.7261	20.8773	47.6444	30.1088	40.7757	20.1186	51.2581	33.1131	21.6786	41.126	27.6741	28.4883	20.199	23.7019	31.0317	24.0181	13.0311	38.7312	30.2229	28.5568	35.7336	126.203	58.9033	46.551	43.2749	61.3468	16.2913
100576987	3.33338	1.86394	0.454185	0.496545	1.52016	0.444533	0.478224	0	0	1.82161	2.35063	0.965329	0.970399	0.510977	0.486876	0	1.32616	0	0.482528	1.05017	0.421796	0	1.94172	0	0.416653	0.394725	5.28954	3.4235	0.969655	0	0	0.476653
100576989	63.7111	19.202	22.5166	29.6127	34.1496	42.9895	27.7398	52.2401	47.4608	50.2076	77.3671	64.4412	18.3446	27.8968	18.0255	10.5374	14.1421	117.749	28.0217	33.5465	29.0644	24.332	55.503	29.5787	63.7132	62.6576	94.5165	56.7418	42.3677	28.5154	30.8457	20.4032
100576990	218.44	73.3982	97.8563	114.338	120.724	103.774	78.0595	163.534	150.974	198.043	276.33	271.084	88.0401	66.658	65.0732	67.1898	62.0577	344.818	77.5932	118.448	94.2214	71.7062	160.664	77.1552	218.77	316.58	275.455	211.761	113.256	100.913	86.0301	54.1026
100576992	2.29735	0	0	1.43674	0	0	0	0.479012	0	0	0.906785	0.465491	0.467998	0	0.469769	0	0.853145	0.95075	0.931198	0.50653	0.406857	0	0	0	0.803767	1.1421	2.31898	0.943599	0	0.496052	0	0.919299
100576993	1666.08	931.036	1158.2	993.283	408.106	735.609	781.417	1787.41	765.034	1179.87	1684.4	1589	978.672	1119.86	1283.86	1082.14	562.19	1884.45	645.513	1726.64	338.382	326.995	1297.81	763.941	555.651	555.165	1796.26	1205.53	857.646	1302.92	1027.18	445.532
100576994	16.0341	6.98103	17.9806	10.3178	33.6738	31.2864	10.7906	16.6132	45.7289	36.9808	19.0592	20.0947	9.83918	5.07892	10.9309	22.137	30.4461	111.924	36.1449	88.6738	36.482	19.2745	51.3474	10.4303	88.0454	110.825	105.102	107.858	50.996	12.5394	20.3653	20.222
100576996	272.024	118.569	162.294	127.478	130.527	104.177	83.2674	138.721	126.74	160.068	174.459	191.611	144.754	134.149	99.2382	76.2499	68.4244	142.789	71.9842	171.538	45.5735	25.654	181.586	43.984	79.8627	88.8363	101.257	84.4377	78.9403	131.245	72.0632	58.5602
100577000	1372.05	1162.03	1157.13	1433.75	1859.68	1129.92	1098.74	1988.06	1824.21	2185.79	3270.47	2882.49	1044.93	821.288	869.611	705.472	748.341	1466.7	938.93	1167.49	1037.74	763.173	1594.43	1009.21	2521.68	3523.81	3292.08	2031.07	1210.83	880.623	1186.37	645.428
100577002	1849.43	1108.22	1505.9	1260.54	934.803	788.352	1005.51	2142.39	784.875	1146.41	2070.88	2589.8	993.411	1033.14	810.462	795.511	559.992	979.156	576.677	1110.51	402.165	403.652	1438.18	773.69	656.992	767.743	1819.29	1112.04	798.284	987.625	1162.79	543.022
100577003	440.905	235.95	343.945	292.345	323.786	248.343	254.921	541.316	320.518	572.754	857.396	893.713	286.965	256.339	234.322	174.589	201.41	393.113	191.718	290.114	233.761	160.721	348.287	252.001	540.151	511.785	776.019	367.659	306.596	446.431	396.201	230.736
100577004	71.6869	35.9795	54.6181	72.5752	31.915	65.98	61.6471	62.1815	49.9577	89.6264	110.337	72.9248	40.1368	30.6293	39.7466	37.1282	38.4425	110.472	48.2236	85.6484	17.4133	24.0142	67.4953	50.5029	45.713	56.4177	114.599	80.1424	72.1674	46.0343	35.5899	33.5936
100577013	1.05891	1.15295	0.670696	0	0	0.399524	0	0.737751	1.50083	0.750617	0	1.78206	0.358606	0.377005	0.800211	0.356774	0	0.729326	0	1.94186	0	0	0.806503	0.342396	0	0.582476	0.3551	1.80742	0.357963	1.14013	0.347503	1.40676
100577014	1338.22	707.06	837.338	847.96	643.403	642.751	798.379	1505.25	731.322	936.983	1732.17	1462.82	814.462	726.113	727.479	791.873	486.333	1201.01	519.895	937.165	322.603	351.558	1182.75	691.031	528.534	546.664	1765.11	1029.25	709.545	805.18	807.556	435.039
100577015	3.85538	5.1962	3.62123	4.27599	6.15423	4.94321	6.21447	6.25038	5.39623	6.83872	9.95456	10.0294	4.95256	2.46734	1.51336	1.95867	4.0896	12.4028	6.64788	5.48757	3.2055	2.09115	7.37072	5.85902	8.50146	6.65717	15.1313	12.192	7.86222	4.733	4.04929	2.48509
100577017	8.59006	5.70176	9.59276	10.9577	7.81823	8.61203	11.6431	16.3898	11.3805	10.936	19.177	17.0896	10.0215	7.88539	11.6783	8.42805	6.36708	14.7009	7.0398	10.4468	4.31393	5.44151	12.9533	8.88391	11.6812	8.94766	28.8337	22.2566	7.39275	14.273	6.27443	3.26975
100577018	5.77595	5.68168	1.11591	1.22409	4.69287	0	0	2.39654	1.01932	3.3094	5.81639	7.16025	0	1.26022	3.54425	0	2.95144	0	0	1.2851	1.03579	2.18418	3.56083	5.66847	0	2.92179	4.74131	1.19584	0	1.26627	0	1.18338
100577019	211.481	174.197	213.479	231.806	93.4094	171.39	202.153	347.952	135.224	202.716	411.195	398.961	182.91	201.681	238.716	221.911	117.618	174.337	160.81	332.406	80.9402	79.9732	343.673	150.07	138.391	167.629	504.846	286.515	237.885	271.447	198.47	117.607
100577020	618.389	338.863	631.539	273.11	225.898	265.584	180.358	659.843	170.248	252.481	423.066	300.725	313.468	244.212	395.714	472.927	162.426	355.722	239.842	501.53	149.707	82.5547	422.992	131.9	127.758	169.803	244.878	133.181	270.116	387.649	411.28	126.692
100577024	22.9261	8.61792	12.5512	7.02887	11.6755	6.23178	7.51015	13.2831	14.6362	19.7397	13.3558	15.8179	4.47314	9.37925	10.8459	2.25426	12.9492	15.6264	13.0239	1.23051	3.79725	11.2803	9.09275	4.34198	25.0889	12.7728	26.8864	19.3683	21.0618	9.55874	9.92281	1.13194
100577026	79.9409	97.5618	71.817	95.6141	116.815	64.1856	104.699	214.821	113.306	150.003	201.091	237.572	84.2306	38.7399	61.5333	51.4135	51.5242	38.8877	46.8351	59.8718	47.9953	35.585	97.511	55.0726	102.221	77.9566	201.653	67.4697	64.3826	89.8028	71.4021	69.8795
100577027	396.931	222.936	223.853	227.407	367.494	295.753	192.559	389.831	285.256	397.856	610.138	537.068	233.191	186.526	157.175	189.585	195.495	493.367	208.588	254.51	166.415	130.297	381.289	210.446	405.668	518.56	650.325	441.643	252.823	235.379	283.523	135.243
100577028	188.741	107.832	66.0855	209.563	186.368	209.989	218.279	351.36	181.296	259.851	385.152	360.954	128.579	89.3814	66.3435	115.041	122.749	305.928	206.876	191.883	131.924	103.934	268.074	157.165	133.216	205.828	371.688	300.373	217.497	124.765	153.042	114.197
100577030	337.889	209.387	234.323	172.458	112.252	149.649	197.434	342.094	143.269	200.662	345.928	373.253	143.049	211.106	138.476	142.927	85.1045	144.568	87.7057	177.65	56.5199	57.6008	217.734	109.139	132.628	96.2465	392.755	227.829	135.749	227.324	155.495	90.3104
100577031	2.49926	0	6.04649	2.65431	4.07145	3.52211	5.0686	11.6581	4.78104	5.96535	1.26189	7.76637	2.58649	0	0	0	5.76927	5.16484	1.26347	1.39188	2.24476	1.18313	0	7.36784	5.55165	4.22424	6.42554	10.3603	7.74633	0	15.1544	0
100577033	701.576	289.755	324.393	256.94	408.781	302.866	261.424	489.006	417.981	501.39	617.308	569.993	247.967	251.329	195.717	202.43	228.736	800.415	232.241	352.794	267.61	216.776	376.898	200.846	578.514	718.056	717.267	472.068	283.072	331.774	287.117	131.986
100577039	16.6113	14.7786	13.2804	13.4489	13.5077	16.4177	10.8199	12.6052	14.5273	23.6367	32.1163	27.8582	9.17312	1.38469	3.64043	8.77422	10.9606	15.2358	6.20882	12.379	14.3464	9.59032	15.402	9.31956	27.2884	28.8484	33.23	13.1208	11.5433	10.7052	15.9966	7.47844
100577041	9.86478	4.16693	4.10371	7.51214	0	5.30306	2.90601	0	2.69247	5.38004	2.85964	0	0	4.6411	1.4414	0	0	5.82305	2.84844	1.57296	0	0	1.4523	1.38789	0	2.39156	1.45479	4.38958	4.38126	0	0	0
100577042	29.8202	19.4969	13.1979	16.8575	18.4457	19.3181	16.1835	36.5875	26.4304	42.3852	46.4344	44.5321	10.1867	16.5245	14.8554	8.53694	7.79221	41.1161	10.8382	7.61656	4.76546	14.3682	41.4496	14.1811	26.241	32.5565	32.6491	34.669	20.3509	7.479	9.9096	3.86434
100577043	2413.36	954.565	451.694	3681.4	4995.52	4922.88	2845.03	7359.18	6976.08	4401.57	10631.1	11221.6	1608.16	257.163	343.797	961.417	2111.68	1571.62	3123.87	1015.64	3200.63	2450.64	4498.28	4503.12	5472.79	6501.08	12625.6	5978.3	2508.02	1445.34	2231.94	2226.2
100577044	1812.21	788.773	765.576	625.225	543.418	616.678	546.534	1291.08	803.6	842.87	1207.61	1222.31	494.568	645.806	549.672	647.166	436.503	1497.94	432.899	821.104	397.701	379.954	749.34	390.501	721.919	768.002	1279.73	916.773	618.161	778.311	523.409	320.034
100577045	88.7303	40.3445	60.4505	91.7486	35.8283	74.8814	76.3468	107.743	58.5125	94.789	155.228	115.294	60.6193	41.6147	60.4681	56.2144	31.3235	133.943	69.5585	109.155	21.3775	20.7528	105.042	65.6246	44.2109	64.1289	150.284	103.89	83.2692	86.0167	36.0508	37.5838
100577046	239.281	172.11	232.008	254.439	222.034	239.095	165.955	362.09	294.897	413.667	603.78	546.293	205.768	148.474	104.228	101.531	131.056	309.127	161.353	234.004	207.419	110.927	354.932	160.796	381.807	569.035	716.438	387.392	228.284	211.069	212.975	131.424
100577047	36.9267	19.61	15.3946	45.6482	16.6913	20.7068	19.9098	39.4627	18.6114	41.2876	59.1474	141.022	16.1565	14.6742	9.86672	6.81313	8.30075	44.6848	18.2075	18.0366	14.4795	8.54236	30.5482	16.6804	14.7098	22.8467	78.0151	46.9898	18.0984	33.2161	18.0284	7.90728
100577050	451	189.22	173.593	232.092	244.744	220.32	138.3	397.406	283.479	450.457	476.681	474.643	214.565	183.922	160.602	126.168	184.137	377.237	172.602	224.306	161.473	146.28	335.972	177.109	409.308	430.937	596.132	320.306	185.031	201.767	251.714	122.608
100577053	415.78	162.199	139.711	400.003	318.034	318.737	252.695	516.05	339.977	567.625	793.39	389.444	189.196	76.6352	88.6641	126.798	140.505	248.669	228.966	179.614	172.864	128.26	304.099	238.345	242.047	285.475	447.904	370.514	264.218	186.7	294.574	182.639
100577054	4699.64	4978.74	2985.57	7933.75	15169.2	7850.37	6875.8	18230.7	6149.5	10937.6	9852.97	16686.5	5572.2	3288.97	4321.28	6244.38	10021.3	1423.59	6142.75	5881.8	6875.42	6161.22	8551.41	7710.51	10565.2	11140.2	16700.9	6612.15	7537.09	4803.43	10065.2	5439.76
100577057	103.991	44.0095	66.3673	52.5165	83.3563	54.1194	42.3777	106.346	59.4358	125.891	131.218	75.7603	105.095	68.622	119.348	42.5268	54.5517	84.3969	31.6985	68.3461	14.6495	33.7831	59.6208	38.1722	75.6846	95.0647	64.464	40.0937	47.2679	28.8813	46.9345	31.0775
100577060	1351.75	698.229	702.769	667.876	974.016	647.832	462.638	1008.67	887.404	1095.79	1367.37	1419.98	651.886	445.536	363.001	450.593	425.144	1101.3	492.993	699.194	510.786	426.829	816.053	440.068	1331.09	1588.69	1507.31	991.015	628.671	522.202	653.202	339.072
100577064	418.417	187.286	215.747	210.278	171.452	194.171	143.119	190.016	277.259	310.226	511.544	389.527	182.508	183.037	134.765	134.136	144.582	279.341	153.51	309.742	156.655	100.709	261.635	114.845	291.191	284.188	511.288	429.515	210.068	251.861	226.843	119.493
100577065	42.8403	34.0237	20.1954	17.8354	17.4609	15.2662	9.58213	41.7822	7.18718	19.4981	25.6612	30.4853	22.2504	27.1197	27.1119	14.4918	8.18894	23.1918	11.013	18.802	10.8786	4.46467	22.2491	8.61607	5.37356	9.06168	28.2918	20.9936	14.5896	23.621	21.6365	12.3343
100577068	11.1412	3.90321	0.763559	9.19691	8.96631	3.72424	6.41901	9.10385	3.05569	6.08418	9.51567	18.718	2.44816	2.58168	7.32372	3.23188	5.15973	3.29157	6.44517	1.76229	4.25359	5.23649	26.056	7.77137	7.0071	6.64905	10.5254	15.5867	10.5965	7.78922	12.7047	0.805234
100577069	0	2.61994	1.91925	5.60058	2.14434	4.37433	2.01842	6.95726	1.28447	3.83342	3.9811	8.85386	2.05084	4.32305	3.41696	3.38872	2.47842	5.53002	1.35374	11.0821	1.78212	4.38908	6.82835	3.25771	0	0	4.06772	8.25548	5.46347	0.724852	2.65808	0
100577071	104.618	20.7348	47.3213	72.5762	127.277	51.4726	53.6125	286.756	69.5909	109.687	134.349	153.211	72.6932	51.3901	44.9601	40.8751	23.0455	110.109	42.2157	44.7663	45.8039	24.095	84.7854	45.7729	85.0921	101.176	186.648	100.753	63.7083	44.4964	58.4803	24.3664
100577073	89.0655	52.6755	129.363	47.7642	45.1547	50.3933	61.438	94.3089	90.1056	62.7351	109.565	123.008	56.9218	37.9071	47.2654	27.42	24.0146	125.694	56.3867	56.5579	12.3005	41.866	52.0936	46.6979	109.981	140.908	103.29	63.0548	81.4323	30.3285	7.04038	18.124
100577074	165.562	79.2694	79.7511	61.6618	45.1774	45.6201	60.1149	135.422	56.528	71.7774	156.375	88.9763	76.001	88.052	60.1484	63.8836	64.5716	179.731	81.0327	91.4436	31.6824	27.0751	83.9773	54.0187	50.5007	71.2938	184.676	83.5871	76.8532	129.602	81.8526	41.8474
100577080	1.20413	0	0	1.25931	2.89247	3.37571	4.16732	2.5081	0	0.56662	4.17593	2.44953	1.84498	0.648008	0.615598	0.610137	0.558409	1.24553	1.82956	0.654495	1.05204	0	0.614638	1.75918	3.16859	1.00124	1.21953	2.43797	1.81412	0	1.19502	1.81563
100577081	391.621	245.923	326.127	328.129	393.688	322.155	269.108	498.889	519.723	628.639	710.496	760.241	247.412	201.878	202.108	232.164	207.308	482.295	268.181	301.93	293.06	182.478	451.306	231.931	595.009	629.119	888.482	693.952	350.675	259.398	299.304	154.626
100577082	206.421	99.7049	140.458	104.909	111.055	97.1202	83.2549	171.878	175.482	145.162	284.639	247.474	96.5511	109.969	75.3384	84.0476	77.3663	175.984	81.4751	126.203	81.3464	58.8912	161.964	87.9525	170.168	207.765	402.869	200.228	137.933	173.769	151.467	91.5229
100577088	0	50.4197	342.545	196.414	0	141.381	38.1122	368.525	102.304	105.733	51.0124	50.7235	314.797	51.4259	0	51.5068	0	171.609	105.31	228.988	143.505	0	109.558	50.1489	48.6974	279.682	0	162.147	317.516	0	97.0567	0
100577091	5.93146	13.3047	10.5795	1.88679	2.89139	5.55408	4.52176	3.52365	0.85925	3.42369	8.95244	3.47121	11.4893	6.79755	10.0766	4.55199	1.56915	13.1419	5.14628	7.94548	0	0	2.60255	4.38006	2.37104	1.41779	6.04203	3.4961	6.08141	14.7613	6.2744	2.72861
100577092	280.821	150.384	178.15	156.054	121.407	129.181	173.588	195.009	94.1663	224.337	263.027	254.214	101.435	117.812	117.316	116.401	137.343	256.32	136.826	144.576	85.1285	52.2409	155.967	161.421	170.313	201.401	310.155	200.465	122.741	155.339	86.5369	86.605
100577094	1324.57	743.767	775.648	898.384	1472.16	771.782	684.249	1205.4	910.995	1292.37	1923.96	1706.97	777.062	639.371	432.395	523.601	512.923	1248.35	475.558	698.909	652.919	546.009	1009.63	533.401	1480.67	2000.51	1835.78	1312.22	707.827	620.828	781.187	374.898
100577098	2045.45	1359.93	1247.99	2328.64	1011.31	1096.69	1226.28	3074.85	975.19	1665.56	2948.64	4225.89	1178.25	778.048	474.083	766.381	685.246	497.098	710.627	650.03	375.73	693.036	1649.61	1064.19	1038.78	849.534	2536.82	942.02	777.495	1250.8	1780.8	678.984
100577101	4.34709	2.56004	0.83535	6.40517	4.20635	4.07126	6.14189	2.71112	3.33642	7.47672	5.20918	10.6914	1.78574	3.76744	1.77811	2.65003	0.804887	1.79782	0.879994	0	2.32663	0.818223	4.45168	0.84989	4.59993	10.1886	9.74692	18.8373	5.35061	5.68235	1.73858	0.881939
100577102	281.318	115.213	139.165	153.178	125.206	126.656	139.791	260.136	144.666	190.742	296.239	300.186	131.114	170.689	89.6261	127.5	100.137	300.771	97.9639	196.201	67.9606	75.8069	212.136	117.186	149.916	184.704	328.531	230.678	150.011	176.879	167.88	99.5829
100577106	67.7472	40.6554	37.6141	62.6345	48.8215	71.2155	31.3246	152.303	80.668	75.8914	100.263	163.975	39.6148	27.7988	36.7567	35.0583	34.6017	117.476	46.204	68.7958	28.2755	35.6824	67.114	59.9968	54.3313	51.0701	139.678	147.641	51.6641	46.5067	52.5764	38.3356
100577107	11.1666	19.3709	48.2862	15.5937	13.6955	34.7915	59.717	19.7001	4.91823	21.3507	27.4998	28.0826	8.37167	7.35867	14.0578	26.317	4.78349	23.1222	25.8036	25.6368	17.9089	8.17917	43.8456	10.4895	16.6634	34.1858	27.8642	34.0257	34.3804	19.7791	17.0757	4.34812
100577109	75.1438	45.4834	7.68742	34.0605	82.1202	58.896	44.0126	14.9954	14.0441	28.4684	66.8115	136.877	8.4291	89.153	0	39.9922	27.0219	7.77042	7.4329	35.0981	58.8352	67.3793	24.8249	39.3052	51.0818	69.8969	111.414	89.4574	16.456	53.0407	57.8297	33.5151
100577110	0.488295	0	4.19243	0	1.16945	2.27935	0.490445	4.58058	0.469883	0.933919	0.482235	0.495091	0.497645	0.524108	0	0.494296	0.906484	1.01035	0.989535	1.61552	0.432604	0	0.497832	0.949683	3.84605	0.404871	0.986447	0.501567	0.994512	0	0.483074	0.48896
100577112	132.283	75.0736	72.2377	56.008	98.2352	44.4675	55.4864	61.9587	80.6914	112.159	100.32	130.252	31.0328	53.7483	25.6239	44.676	51.9862	401.138	46.7122	49.1921	33.5095	21.0319	71.7192	36.3172	96.57	121.688	69.9719	53.3151	77.1046	57.8316	53.73	23.7234
100577113	51.4594	26.6323	25.3453	28.8773	63.4647	74.9764	53.8271	71.0702	53.6257	116.124	167.736	71.5209	31.9869	33.9051	33.7727	26.0619	22.4148	61.5021	38.6348	39.7062	31.7986	33.1592	63.0808	62.5296	43.1628	85.5132	163.047	105.798	77.6859	44.593	40.3602	37.6677
100577118	95.6272	39.3936	59.0888	54.9097	55.3861	60.9362	56.9817	118.633	59.3645	99.88	109.472	139.712	59.2683	35.9249	38.2843	49.2576	51.226	72.6862	48.5803	65.8211	31.6434	32.1184	99.4848	53.984	74.418	70.16	123.334	85.6768	50.2752	44.1691	52.408	39.652
100577120	127.771	42.8783	42.1426	56.4673	64.3491	65.4027	38.1429	93.7816	93.3085	101.011	135.006	125.88	43.807	45.3998	39.3672	29.4152	33.8877	180.348	42.5396	75.8429	47.7331	36.9786	90.4679	38.3697	109.397	113.887	168.031	116.424	58.8881	70.7561	54.4202	22.0348
100577121	64.8472	38.2066	32.9004	36.2899	29.8608	20.2631	19.8594	26.3248	28.1555	31.9126	69.2057	41.4131	20.745	27.47	24.7571	14.9904	19.0869	57.1274	28.8308	20.7206	15.7143	11.1159	42.315	14.4294	24.314	62.8899	97.0649	36.19	21.209	16.0939	13.797	14.8748
100577122	1173.01	556.364	589.724	633.486	915.756	728.218	510.269	1042.36	1055.21	1157.2	1478.74	1435.39	610.029	569.574	430.673	467.098	454.37	1325.17	438.255	691.724	547.71	402.076	875.927	554.182	1238.45	1252.77	1807.46	1144.85	689.276	617.404	555.059	343.787
100577125	1.4608	1.42514	1.38308	2.68301	0.128212	0.830638	0.973219	2.71679	1.72369	1.47587	1.58434	3.17323	0.902461	1.29389	1.90812	2.12764	0.453254	1.51231	1.07184	7.92375	0	0.150878	0.988217	1.17724	0.775036	1.0669	2.11126	4.14846	0.24605	1.04285	1.74666	0.400827
100577127	222.466	135.502	122.05	156.046	198.854	130.532	96.3169	235.437	214.404	212.01	316.838	296.73	119.598	80.878	77.1663	82.4571	78.5111	267.628	100.279	157.309	112.142	91.8427	182.452	96.2125	266.55	270.241	364.939	237.839	150.187	108.236	154.26	84.3021
100577128	177.315	347.161	308.871	147.476	178.973	73.857	91.6839	133.389	50.6744	113.475	125.705	115.62	147.134	219.577	157.936	92.5287	27.9713	63.4692	54.1854	141.891	72.6134	22.7557	85.7902	15.7233	64.9881	257.025	113.853	53.5688	79.3808	62.6736	191.449	137.095
100577132	205.508	100.46	136.338	104.806	71.5746	58.9934	66.5814	107.229	59.3775	75.1463	117.237	132.425	74.8982	825.71	56.3107	56.0081	37.2935	452.324	53.7264	79.6734	33.3992	39.8635	80.6633	37.5458	88.6423	75.1139	105.508	54.856	54.5807	121.337	94.6835	45.0608
100577135	47.0962	93.1389	25.1757	127.279	110.532	132.217	88.7171	291.519	372.124	339.425	614.266	519.185	100.501	41.7209	76.5789	84.6395	61.5109	33.5322	55.499	63.241	46.7501	34.0981	183.222	120.595	237.824	140.544	587.232	290.421	86.9503	63.7813	73.9064	25.7595
100577136	200.151	109.896	154.027	136.899	144.688	126.729	109.62	164.15	171.525	187.794	268.412	266.938	121.42	106.658	77.3559	73.512	101.061	247.727	117.684	117.815	91.8324	63.8145	165.016	97.0824	183.727	213.92	311.702	197.577	140.432	103.34	130.219	94.2006
100577138	392.762	259.637	318.524	360.851	277.035	287.4	359.237	679.212	346.252	553.489	841.84	811.706	366.115	288.62	258.161	276.75	193.881	343.63	253.936	364.631	146.254	133.801	466.185	314.641	286.643	279.402	895.236	525.235	398.254	305.751	308.71	176.393
100577139	510.321	313.945	428.884	499.42	136.629	314.471	454	800.915	315.095	468.585	846.54	745.858	442.405	399.855	384.801	379.893	251.115	804.638	363.128	599.607	160.359	165.627	644.059	423.473	231.649	258.387	1068.84	644.004	439.732	449.455	436.424	203.288
100577140	1363.35	738.942	745.96	790.942	692.468	607.213	505.9	1301.71	684.547	951.345	1489.97	1422.22	676.949	634.631	606.595	581.221	485.721	1024.5	605.561	1056.78	518.731	344.691	1039.93	547.638	936.098	905.582	1343.37	913.972	691.247	753.882	1142.27	500.195
100577141	2.29111	4.49384	0.732324	1.60351	3.6846	0	0	7.9443	0	0.729902	3.04112	0.780304	0	0	0	0	0	0.789744	0	7.60732	0	1.43508	0	0	0.672023	0	0.776409	0.786974	1.56354	0	3.04536	0
100577142	274.605	272.259	185.564	279.103	272.884	232.094	382.584	511.753	149.382	431.631	572.584	303.846	332.743	193.502	304.258	335.257	144.863	249.672	292.397	356.775	186.317	73.4739	346.295	189.065	110.037	175.794	335.923	301.745	524.513	194.231	651.517	278.85
100577143	148.36	913.409	466.216	188.923	73.9334	0	257.128	0	3.24669	6.55891	3.71046	0	85.8812	1026.24	1497.29	25.1227	21.959	3.55224	0	229.165	0	0	7.27624	10.491	0	0	0	0	3.71294	23.869	273.325	15.2194
100577145	1175.4	627.38	760.805	719.575	752.996	567.923	578.915	1049.33	714.258	936.748	1368.28	1495	606.491	619.64	523.023	483.715	346.266	1155.67	396.547	720.287	380.451	369.662	902.487	490.563	824.142	937.534	1395.44	868.093	619.374	808.497	611.833	322.998
100577146	59.4373	35.5434	4.8924	46.7944	4.16593	3.02512	15.7747	20.824	12.4626	21.6445	26.6739	59.7984	29.2954	33.7557	5.89992	5.85728	3.29137	13.2956	5.91517	7.18966	1.40553	7.32547	23.3855	24.632	2.07188	4.75083	35.499	18.2685	14.3723	27.071	38.721	10.1382
100577147	3.74327	0.958761	1.94248	0.707413	0.25993	0.304849	2.047	1.06524	0.327854	0.625579	2.00787	1.37449	0.691583	0	0.668558	0	0.316193	9.15742	0.662908	1.12372	0.601381	0	2.42446	0.660508	0.296949	0	1.37019	1.39579	0	3.29801	0.335288	0.339069
100577149	511.329	275.414	309.004	522.724	360.644	498.298	355.465	532.054	1084.21	574.164	1146.47	1897.83	277.269	255.315	207.889	279.312	261.39	674.979	353.83	611.097	404.929	225.317	609.389	406.412	1193.26	1164.61	2540.52	2328.26	412.199	319.412	331.825	238.063
100577150	29.9382	44.269	51.6163	41.1182	30.0703	22.4882	25.9747	58.0855	20.3201	46.0231	54.6518	53.7151	20.9808	15.7897	12.0043	32.7143	32.6709	29.1464	21.407	25.2806	22.9236	17.6004	49.1325	25.1514	19.5604	70.2616	55.866	25.3542	22.1597	31.776	44.8402	14.7448
100577151	14.1127	21.9194	6.33388	13.6756	15.1327	13.4851	10.2836	28.1008	37.4097	21.528	35.9756	64.8043	7.35185	4.93212	4.46042	6.90701	23.1822	12.209	8.16807	6.29106	3.296	5.08108	17.4108	8.0533	38.325	13.8905	30.0286	23.3418	20.4975	9.5227	5.34702	6.50608
100577155	36.2711	72.3584	8.23048	13.5365	8.64724	13.0097	8.63423	15.502	11.2405	10.1892	18.2151	17.589	7.69964	13.9353	10.9098	8.68768	6.90393	54.0287	10.7917	16.5956	6.68505	5.03558	5.47493	7.31971	1.88884	12.5637	16.385	8.82562	7.68833	2.33422	9.65302	3.26853
100577156	1270.65	6092.68	4794.09	7115.88	2980.64	751.601	8756.43	2698.27	73.8973	88.6612	210.402	399.388	4691.86	1234.98	7862.06	3195.42	757.725	8.09197	87.1129	8693.58	59.1328	129.988	2076.99	192.002	15.8598	66.8924	134.165	75.2305	1196.53	545.166	2894.34	498.948
100577159	154.169	90.8656	98.108	113.731	139.455	101.99	70.1373	171.816	139.897	162.5	215.445	241.761	86.4758	71.6507	61.5326	48.4573	52.1975	174.078	85.3338	111.447	91.4122	76.9401	152.769	59.6053	191.746	248.282	273.228	199.719	109.06	95.1647	100.624	70.0157
100577161	33.1386	25.2576	41.0142	61.1664	33.3553	22.6913	42.9062	57.6649	12.9405	41.6827	58.2423	67.5836	42.3098	51.3837	70.8727	30.7979	15.2724	0	38.047	28.6182	21.7478	14.3197	27.9734	31.1946	20.1797	61.5012	46.7571	23.486	31.2778	48.256	58.2682	21.8676
100577162	5.08189	7.98976	4.19872	3.65859	7.48053	15.9331	3.49708	17.9093	0	1.09914	9.27131	2.37781	0	3.76657	8.31516	4.43076	4.25402	11.8949	3.49221	7.0108	1.03195	3.26416	7.70227	9.95557	5.39326	2.91087	10.6281	5.25221	10.4542	9.99643	0	0
100577163	5221.33	4006.4	1728.76	7075.84	8516.15	7991	6426.09	14133.4	7628.28	8735.51	13805	12888.2	4114.34	1413.27	3589.63	4370.18	5118.51	3461.78	5257.35	4776.65	6089.51	4539.9	8327.41	6081.14	6941.03	9449.14	12118.8	8730.22	6596.46	4025.66	7566.49	3944.85
100577164	22.4626	17.3129	15.2234	37.6535	31.5017	22.9863	22.1865	58.1308	20.564	45.0239	53.1102	71.4861	18.9359	16.3835	15.5514	17.7855	10.8102	26.4673	9.98517	18.7244	5.28589	5.40795	19.2067	24.471	9.18686	23.1037	37.5442	28.3304	22.428	10.7666	8.11606	8.3316
100577165	2395.44	373.764	705.26	979.89	516.8	447.342	952.448	1566.09	325.024	292.07	417.617	517.773	467.315	155.364	644.498	521.438	314.696	2417.68	372.083	1294.25	77.7846	205.944	1204.76	505.411	357.153	126.923	678.508	601.487	492.126	928.874	954.375	330.904
100577168	690.064	272.362	422.206	491.144	458.704	292.278	399.159	625.644	282.109	406.573	592.474	702.842	297.84	251.909	325.134	308.852	256.465	977.171	190.507	493.541	197.373	147.126	540.726	348.824	320.452	426.656	648.044	609.509	418.368	344.658	436.873	183.35
100577174	153.22	99.5064	119.044	157.232	73.0365	121.458	109.331	252.123	128.632	171.736	300.768	274.949	116.999	98.2358	98.1048	102.651	78.6066	138.879	114.207	167.411	51.0858	59.8652	210.242	109.66	101.093	105.132	312.842	236.17	133.644	115.207	145.147	76.4382
100577178	1.25854	114.604	1.19909	7.46699	0.66861	0.782868	1.263	18.6707	0.807834	0.401244	1.65395	1.24188	0	73.8394	4.13164	1.20933	0.389584	1.64959	0.850315	3.9513	0	0	2.84144	0.815144	1.39275	0	1.2692	1.72229	3.64672	4.77974	3.5399	0.419113
100577180	204.879	101.637	90.9361	152.696	185.301	143.129	78.175	181.464	221.372	228.328	281.922	241.745	108.592	105.883	63.677	75.6078	100.321	259.536	97.5493	131.576	103.276	90.9299	157.604	93.4395	273.5	264.864	363.497	252.191	160.079	100.946	131.035	84.9497
100577181	4.08824	1.23013	2.70174	0	2.03572	0	1.84286	9.0674	0	3.57921	0	0.96112	2.58649	0	1.27805	0	1.15385	7.12302	1.26347	0	1.65297	3.54941	2.87822	0	4.9595	4.22424	6.79361	5.18016	10.5756	0	1.87549	1.28431
100577185	125.459	26.7644	64.9552	25.6888	60.9851	56.5836	50.3594	109.513	60.9516	27.8301	58.1377	47.3326	51.095	35.7095	43.6504	45.6855	8.33494	116.031	35.3749	49.7172	15.4063	28.6652	93.3834	12.1043	59.4547	13.2807	105.005	71.0123	46.5113	38.8491	19.9592	30.1027
100577188	571.9	482.477	399.416	478.953	224.076	475.516	372.371	833.261	306.958	592.763	900.046	717.904	379.118	493.186	533.123	399.413	230.966	562.323	343.821	598.239	144.867	151.264	426.928	436.559	324.19	253.325	855.718	515.855	375.382	396.147	506.172	284.679
100577189	3846.11	3865.06	1329.09	2178.32	1109.02	940.216	1107.99	1560.52	1163.13	1411.51	1840.35	2052.36	820.249	787.297	1362.57	815.425	799.049	1226.97	597.477	1821.67	777.258	429.171	1009.4	797.976	1245.78	1352.2	2334.92	1147.31	784.953	794.365	2674.4	481.575
100577192	2233.49	1673.01	2197.68	1100.61	1228.32	1066.03	802.575	2052.4	887.298	1216.31	1928.37	1786.59	1567.81	1797.32	1553.79	1479.81	657.203	2543.16	839.625	2503.79	674.518	516.555	1754.35	614.579	968.698	1349.65	1776.7	1300.44	1139.04	1604.05	1693.49	711.497
100577194	87.8465	51.7523	89.8761	73.2615	99.8839	56.8377	55.0009	99.7963	94.4889	103.954	170.494	141.261	69.6698	50.2651	29.5217	41.7154	33.6133	85.781	44.8008	69.8951	57.2751	45.49	90.9479	41.2908	148.754	158.907	160.565	106.796	80.2653	56.5637	73.1844	36.4487
100577196	148.763	88.3804	93.7321	139.337	44.0652	93.9932	92.0232	200.094	112.183	158.012	216.004	254.021	115.05	92.6182	100.968	117.113	91.6197	196.187	80.8498	161.975	49.5408	43.7388	112.571	93.2727	78.7818	83.4118	264.761	207.937	110.331	125.461	102.467	60.6328
100577197	245.285	83.4995	101.137	91.4038	104.554	86.1256	32.4193	124.22	181.591	110.088	185.399	143.858	93.1166	46.9929	42.7191	52.0806	56.568	220.059	87.2227	132.766	84.4362	90.3134	186.323	37.2015	200.853	273.191	333.403	143.621	98.5502	98.0858	68.1186	62.2807
100577198	116.615	240.177	97.116	192.574	48.9219	73.2316	100.649	170.18	103.7	134.36	254.794	224.717	89.6934	332.115	44.7311	57.8579	54.6652	148.315	79.154	76.2708	29.3363	46.5956	124.03	77.5451	102.621	87.3138	262.37	181.169	82.5	72.4747	137.01	46.3598
100577201	2.14306	1.27805	2.14328	3.20091	1.50622	1.77304	1.90457	3.48405	2.29816	1.82316	5.46801	2.86778	1.4454	3.2932	2.67764	2.28183	1.55114	6.28586	2.41565	7.18721	0.733519	0.332215	4.83465	3.68632	1.65507	2.64123	7.27314	3.53142	2.52857	2.16942	2.91488	1.88409
100577202	736.914	380.21	423.675	415.296	632.98	403.317	339.236	511.445	506.067	572.036	692.81	695.392	309.26	345.556	236.543	278.46	299.931	892.393	309.741	476.736	449.565	268.982	556.672	285.228	900.367	1080.73	864.973	683.215	402.766	349.849	456.031	262.815
100577209	2828.45	1247.04	1410.47	1355.64	1953.42	1444.8	1058.74	2230.53	1869.62	2153.53	2839.27	2800.3	1218.15	1162.73	844.463	880.845	734.104	2739.34	903.494	1403.7	1224.96	1001.72	1712.68	776.62	3048.49	3472.41	2866.95	2050.5	1180.91	1303.45	1264.12	672.399
100577211	52.9632	35.7124	52.7465	38.6196	60.9293	55.0632	45.3083	99.5846	58.5909	47.8902	79.1539	76.8307	36.1662	29.0596	39.9155	32.7361	28.2848	80.6291	29.5813	66.8806	40.1641	33.0658	83.2931	34.3088	43.4697	59.1091	106.432	52.0868	36.0986	35.3248	72.129	17.2756
100577213	266.633	163.121	261.626	197.146	182.657	162.705	157.92	298.351	194.259	198.658	430.246	323.903	116.04	106.257	156.737	141.028	120.801	251.045	143.613	190.116	116.376	102.624	220.427	188.541	222.503	282.164	372.831	295.677	159.608	223.064	198.923	93.4664
100577214	723.069	424.733	414.981	512.239	428.696	445.533	506.259	813.152	541.413	770.772	1207.63	1084.8	387.494	334.682	314.191	297.408	330.754	577.576	354.687	432.241	278.96	231.952	746.49	443.278	550.209	680.647	1360.94	757.331	520.628	445.606	449.257	198.936
100577215	2.28423	0.746713	1.3726	3.99651	0	0	1.43676	4.75234	0	6.74746	6.06359	5.44536	2.34076	0.822685	0	0	0.705422	0	2.85794	0	2.71152	1.34222	4.37171	1.48641	1.33995	0.635629	9.28843	3.13837	0.77939	0	2.27703	0
100577216	2185.42	1516.16	1669.8	2139.37	1269.59	2056.93	2678.08	1990.15	1974.93	3801.19	3221.25	2734.27	1426.58	1281.71	1512.12	1875.11	1307.75	3082	1357.45	1898.8	2101.75	1099.72	2179.71	1213.86	3615.79	5409.67	4154.41	3121.06	1889.64	1939.73	1518.09	1058.44
100577220	110.61	48.1827	44.4638	41.4402	72.7478	49.4261	47.8655	78.8594	77.8946	95.6465	129.776	104.757	36.7073	33.5483	28.679	33.7649	27.0108	169.175	35.9247	56.6449	42.2297	32.202	60.4608	43.7701	91.7815	84.3386	150.895	110.407	49.082	46.9234	30.9261	24.4118
100577221	256.154	122.338	117.613	158.333	157.349	140.784	106.869	229.838	183.716	209.194	372.876	325.729	132.91	104.705	78.9696	88.7388	83.5468	330.843	109.511	175.672	124.078	77.2554	221.53	122.932	194.358	214.82	391.481	265.579	180.767	123.481	138.765	95.8856
100577222	270.618	170.583	314.729	248.211	152.743	173.538	211.131	300.236	163.667	234.181	463.628	274.235	173.322	281.608	184.419	178.832	115.92	366.957	196.085	530.189	137.121	99.307	406.082	154.024	148.13	169.852	331.631	249.135	244.266	268.028	175.486	101.696
100577224	243.654	133.71	165.633	180.271	126.611	198.074	106.073	375.846	149.405	291.825	382.258	315.637	224.268	80.8972	177.811	213.263	128.701	157.132	146.101	315.814	105.819	100.641	275.821	116.697	105.841	170.313	286.909	159.808	204.147	165.952	232.408	125.23
100577226	10.9668	7.61026	6.62174	2.71993	3.47299	4.84097	2.21329	2.68689	8.2512	7.41084	16.3433	4.41386	5.30809	4.66602	3.52419	5.25196	1.59536	6.66639	4.36019	4.77421	4.91262	1.62145	7.05793	1.68459	7.58199	13.6742	10.5358	3.32069	2.6508	9.36594	0	3.48838
100577228	109.634	51.0702	53.7542	57.3881	62.0203	62.6651	34.0571	85.5856	75.8478	97.8549	135.925	117.343	48.6551	48.2133	45.9224	36.1416	33.0326	139.996	42.4573	56.3641	37.3911	24.6004	81.2812	45.0182	90.1994	110.671	165.97	86.8305	54.2911	76.3757	54.1308	31.2646
100577229	545.344	350.121	419.547	374.455	823.877	627.368	432.814	597.065	1290.78	902.39	1220.9	998.529	406.919	361.879	276.957	312.066	373.869	1056.33	267.42	606.528	787.211	356.137	744.997	367.419	1488.84	1941.49	1664.61	1483.79	517.655	271.407	427.351	228.966
100577231	14.4163	16.058	13.4134	18.4216	17.3277	33.1362	26.4169	53.3433	64.5188	58.3217	127.771	98.6356	20.0368	8.97554	9.61041	15.6626	20.6624	15.7097	34.4042	34.577	27.084	21.8739	64.6993	34.4866	49.2679	37.9401	267.526	183.957	40.7085	18.1674	21.0723	21.3757
100577235	2.25848	0.738246	1.44349	3.16052	3.6311	0	11.3797	1.56635	0	0.719523	2.24765	0.768955	4.62793	0	1.53958	3.82013	0	0.778512	0	8.33102	1.34027	0	1.53979	2.20422	0.662308	1.25666	0.765158	0	0.770479	0	0	1.52128
100577237	159.156	124.275	106.356	88.4424	90.6021	74.1104	89.4948	132.586	63.851	124.104	177.304	183.257	78.5545	113.872	82.1666	59.4891	48.7375	190.158	68.0907	122.684	57.6579	44.1387	180.879	83.5071	91.3274	99.2281	200.39	117.423	80.2877	106.232	115.845	54.3345
100577239	11.8243	5.83811	6.6402	12.4461	5.51613	5.04222	7.49009	6.73786	7.20715	10.2667	18.3584	21.0511	4.43408	4.26935	6.60719	4.52923	6.45936	10.2854	7.00679	14.3347	3.26559	2.32547	13.2413	16.8602	10.4695	2.7133	22.0175	14.4524	8.10083	7.05731	6.48591	3.98337
100577242	1772.17	824.872	1031.93	906.014	636.692	732.792	792.189	1585.14	880.34	1095.63	1945.71	1849.56	916.993	1170.34	790.086	801.808	484.857	1524.85	732.427	1400.64	378.975	376.101	1487.2	770.132	699.109	720.969	2494.2	1593	961.374	1175.15	1101.99	553.965
100577250	101.236	45.4128	64.8387	67.3709	62.8861	58.6467	36.9594	76.0025	53.8468	93.0116	86.2096	87.3503	55.4198	35.8828	31.2265	34.3767	25.185	118.179	33.8034	72.4247	37.6317	39.7295	70.4099	26.4272	72.8711	105.715	117.895	105.244	57.6785	46.5123	46.5398	31.23
100577252	590.427	279.352	416.813	252.69	278.119	271.929	167.822	312.27	274.761	329.455	438.973	353.425	243.846	376.784	314.006	196.533	160.597	689.843	211.251	406.155	163.496	110.661	400.628	154.722	331.579	368.821	499.658	246.854	213.514	381.559	273.437	156.562
100577253	328.114	160.433	212.567	211.419	142.273	206.063	184.188	358.684	197.711	268.873	453.91	485.622	217.759	188.952	144.667	176.211	110.716	405.126	164.461	267.637	95.0349	95.6668	330.212	185.788	186.647	239.903	559.2	337.216	207.467	191.157	208.592	112.919
100577254	134.522	127.011	70.1	150.277	54.6192	128.362	100.923	155.406	116.139	144.676	174.987	193.197	81.3535	50.7296	98.0939	78.6567	54.1627	136.483	108.491	131.436	61.6976	60.1133	150.179	85.32	87.3587	95.4109	295.955	138.146	104.097	84.249	125.512	69.3452
100577255	12.3957	1.01014	0.990575	3.67058	2.56341	2.58812	3.13428	4.3219	0	7.38524	3.60682	3.76049	8.93768	8.50913	2.10238	5.22987	2.85172	9.21837	1.89323	8.23111	3.53095	0.969802	2.7454	10.837	0	6.10425	1.68288	7.55886	3.60913	2.02518	2.55092	3.47517
100577257	0.756256	7.1116	2.92958	0	2.51165	3.87799	5.32802	3.54998	2.97146	8.02729	9.19615	4.71512	3.07618	3.37323	1.54644	7.69948	8.33038	1.55576	2.29956	0	0.924886	0.353127	3.85022	2.26812	9.14573	14.5397	15.4318	4.69721	3.12778	1.66399	3.02517	0
100577259	3.8832	0	1.08267	1.18743	0.91038	4.21013	4.54157	1.61496	1.07379	2.2265	19.3402	0	1.15762	0	3.44082	0	0	1.15905	3.40299	1.71979	0	0	4.76482	1.10011	0.993924	7.60378	2.36841	4.00213	0	2.53335	0	3.44258
100577260	8.98036	5.54997	7.66311	6.89925	7.92062	6.61813	4.27176	6.89787	5.91352	9.49227	14.9304	8.14334	6.74172	7.09975	4.83247	4.3055	5.26522	5.37901	4.31043	4.1692	5.86077	3.53643	12.5266	8.73106	8.27039	10.5772	15.7492	14.5623	6.25539	7.14598	5.60874	3.78436
100577262	16.741	17.9103	4.3779	27.9586	14.6843	7.83232	8.43603	20.5812	4.38405	10.1819	12.1197	14.7712	22.6136	11.5106	5.44674	8.49568	9.87002	5.50835	4.62269	38.7404	8.8071	7.86416	12.4525	8.91308	5.35654	8.89339	6.96209	9.40943	21.0308	12.4042	15.9294	6.92158
100577263	618.516	321.236	401.606	468.76	469.197	429.747	354.108	859.826	633.018	668.214	1108.11	1087.57	465.139	268.013	302.904	320.034	262.7	704.007	325.586	474.933	321.878	253.429	628.23	388.99	616.212	680.012	1195.2	766.034	433.926	329.187	438.43	231.461
100577264	239.074	82.9914	56.5259	84.9023	106.586	119.856	81.3383	134.769	153.493	180.99	217.808	257.006	77.4716	88.2334	52.9811	62.7182	75.3059	154.581	71.8241	151.392	100.699	26.5497	107.061	101.294	125.002	112.173	241.543	162.412	149.915	88.0586	73.949	41.5212
100577266	26.9879	91.8119	60.0295	15.3557	23.5407	16.5494	30.443	63.5795	27.8461	30.7356	38.5417	32.063	24.6015	115.171	6.36908	33.8031	24.9558	45.0622	16.802	92.2366	29.7197	28.4049	72.4246	13.2215	27.5517	28.7941	52.0437	57.945	49.1323	46.5301	33.3682	28.5942
100577268	553.253	425.55	532.471	320.436	397.085	294.567	281.19	578.87	339.263	416.683	661.111	656.78	303.726	413.228	350.13	343.726	213.16	467.593	186.037	430.515	177.685	146.995	484.89	237.47	315.923	324.862	642.071	446.34	285.261	299.062	300.128	162.783
100577269	63.2191	42.4291	52.4507	46.3825	65.6755	64.3554	33.857	70.1928	38.5521	46.2347	92.9985	71.0174	21.8876	62.9595	30.1273	47.6451	37.2354	95.4381	32.2674	56.4626	29.5881	32.1907	68.3226	29.767	59.6295	101.791	84.5644	80.1709	50.7956	48.5711	47.2935	23.1748
100577272	225.176	121.65	158.055	184.871	122.815	152.433	143.432	290.517	175.798	199.822	347.767	350.937	133.499	143.23	115.707	142.032	98.4135	261.974	131.088	205.88	76.4335	72.5891	219.278	133.549	137.533	141.65	394.7	260.936	175.432	152.132	146.324	84.1684
100577273	74.8753	56.0481	80.9084	127.778	33.5619	82.8543	115.396	102.039	25.681	97.1214	168.618	133.778	55.3657	56.0292	93.7176	45.5268	58.8712	92.398	63.2992	104.379	18.0243	25.3407	127.4	61.3859	44.5655	58.3601	194.764	82.1018	102.5	94.2469	52.8834	46.8765
100577278	16.7289	5.65077	8.64308	13.3881	7.41622	6.97669	4.54743	14.8706	10.0721	4.63686	17.8404	12.5094	6.88297	4.10691	7.5039	10.2663	4.35931	16.3271	6.98959	15.0876	7.10211	4.95902	11.5912	7.71293	6.38184	18.0684	20.34	20.1054	13.8175	9.83269	4.86097	5.81994
100577279	1054.51	438.051	477.431	560.568	835.789	562.059	372.882	730.33	749.791	953.99	1076.3	996.622	405.013	422.658	342.036	336.993	399.088	886.042	341.103	504.795	473.285	352.82	661.356	384.54	1263.81	1541.24	1246.29	755.1	511.437	372.363	552.143	319.087
100577280	424.021	265.828	295.665	468.595	132.903	320.137	311.472	766.227	370.959	504.814	814.629	798.504	417.009	357.296	308.395	368.222	189.162	426.457	310.638	669.658	135.605	155.141	598.31	326.886	243.82	272.819	1019.26	773.294	389.597	368.565	344.647	211.713
100577283	265.189	159.14	207.127	307.103	146.375	245.876	292.226	564.891	292.206	422.342	684.686	722.952	270.074	184.406	197.071	212.286	148.677	307.245	247.696	299.557	115.224	110.526	493.487	317.272	253.21	293.635	878.813	586.811	321.87	213.679	258.831	146.655
100577285	1292.19	587.666	543.509	552.305	1040.77	606.656	447.771	948.587	760.036	917.099	1233.39	1228.89	653.577	459.634	376.102	401.854	322.627	944.82	337.349	763.019	492.399	358.571	742.522	373.533	1386.24	1690.65	1226.44	932.208	529.742	613.921	759.875	352.824
100577286	0.510907	0	0	0	0	0.954141	0.513302	0.532437	0	0	1.5147	0.518342	0.520927	0	0	0	0	0.528549	0	0	0.45282	0.478121	1.04204	0.496984	1.34198	1.69544	0	0	0.520505	0	0	0.511994
100577288	410.187	213.196	250.98	266.508	420.377	265.556	202.393	411.814	367.98	466.031	581.11	558.417	247.974	185.437	148.703	162.083	184.485	374.304	180.832	274.764	218.242	167.891	318.594	213.004	519.091	643.095	602.194	389.417	250.929	183.061	301.989	142.323
100577291	247.287	174.46	169.643	186.878	177.082	181.039	153.819	243.541	168.172	264.221	559.638	318.707	193.431	135.204	74.385	95.7713	174.631	173.414	118.901	171.509	135.663	85.6603	224.492	155.978	306.304	323.388	367.087	323.861	207.76	129.153	164.013	80.0156
100577293	906.995	327	440.838	412.918	489.965	380.718	257.082	678.537	478.378	503.695	875.484	817.159	337.075	345.067	284.398	252.28	257.689	812.413	250.891	471.807	324.58	233.158	503.05	196.431	767.264	922.817	874.988	696.886	350.296	328.369	370.628	206.467
100577295	503.767	175.953	205.627	237.206	256.347	224.542	208.992	419.918	309.551	408.423	574.233	509.933	198.495	185.849	155.332	180.356	150.393	534.908	172.623	269.54	174.706	114.293	350.196	188.34	310.523	326.483	665.381	482.877	269.087	255.205	214.649	140.906
100577296	139.206	57.3409	77.9881	37.7769	66.9603	35.2831	56.7947	75.6827	85.1272	58.6237	119.321	98.9229	57.4774	46.2046	56.3542	46.7729	49.7364	170.004	46.427	69.8913	38.3762	17.3365	78.6983	30.1929	99.4067	119.169	112.086	91.685	61.5607	58.6624	44.6002	24.0809
100577300	1131.33	579.878	702.883	626.636	636.436	713.093	476.215	1075.32	902.059	993.475	1543.33	1433	659.282	513.764	391.482	469.637	432.624	1215.81	547.355	701.571	476.415	367.931	1076.7	561.045	1124.58	1169.42	1749.44	1103.46	659.382	572.611	598.387	342.939
100577302	399.359	244.653	282.766	244.272	322.98	253.55	208.602	370.792	268.388	371.927	572.843	480.765	215.489	205.747	143.254	188.8	193.779	492.31	177.722	254.364	188.389	133.04	309.923	184.619	369.05	524.648	566.381	451.396	214.538	199.373	228.114	135.577
100577303	37.7525	12.6914	15.9994	16.1255	11.8688	13.3978	12.9749	24.5705	20.9572	29.5179	51.8145	33.4279	11.3038	6.54508	15.1376	9.53135	10.2967	51.4087	14.3163	19.6851	6.08736	4.04633	24.1425	19.0584	20.9361	11.2247	40.7433	20.4691	16.6322	16.0482	16.4369	9.54059
100577306	37.2968	22.3319	33.2493	24.9608	18.3807	29.1862	17.0581	30.3738	41.4332	38.1848	66.6389	40.9119	23.4281	19.1567	5.81852	10.1778	18.6314	70.7987	19.5626	26.6787	17.2597	15.2985	42.4575	21.438	32.7603	33.728	44.7864	44.023	28.4948	29.866	19.8698	19.9127
100577307	52.8819	53.4205	55.2534	83.0252	41.3429	104.186	58.6648	86.4436	106.701	88.8667	208.763	186.963	62.1611	55.6616	33.8176	43.0741	74.477	114.77	103.605	77.1983	74.4174	41.975	98.2691	68.6557	110.758	141.738	229.184	162.776	95.6413	105.351	95.0897	54.771
100577308	222.56	121.604	109.218	158.816	214.709	188.311	105.401	203.009	217.169	249.393	356.235	312.887	100.369	75.8568	81.7584	82.8692	100.225	252.781	122.372	116.799	123.72	103.186	197.193	113.356	312.915	368.025	405.327	224.734	155.171	153.669	147.297	93.97
100577309	42.0253	23.4903	16.0916	17.7119	14.1779	6.90054	13.0661	32.2263	21.4103	18.9959	63.8304	20.6053	15.3056	2.71904	14.9551	1.87381	11.7634	25.6979	20.2908	20.7742	18.2456	3.53167	52.9899	14.4813	14.3618	20.3712	45.731	19.329	21.8378	14.2309	16.8966	21.0807
100577317	103.631	57.9894	85.0374	46.1042	94.4173	65.7718	79.2517	119.139	80.6734	85.935	81.1776	64.5871	42.8088	45.2737	33.0509	49.0489	49.781	130.573	57.2551	52.2335	51.2462	40.411	70.9783	42.075	87.2023	107.405	131.146	71.5967	34.4512	49.2558	62.9043	34.8577
100577320	739.383	380.566	414.288	437.633	524.07	421.937	334.157	710.018	673.329	789.052	1040.61	926.57	338.855	259.664	287.99	332.524	291.851	826.118	250.522	400.129	291.58	305.605	682.577	334.122	906.463	1072.29	1329.18	637.827	339.167	296.438	287.458	233.871
100577322	235.937	81.6572	62.36	122.073	114.946	139.916	88.2434	304.693	176.268	299.574	455.434	397.885	118.133	89.059	105.47	63.3564	77.3818	142.468	77.2658	118.695	56.4499	50.3508	118.677	98.2585	157.692	204.123	244.76	218.267	81.1124	141.259	102.222	57.8087
100577324	224.648	121.115	98.5467	121.686	197.397	150.26	83.6387	180.298	204.327	219.045	289.249	284.541	111.514	94.8162	83.3699	77.5373	89.0315	255.341	93.8431	142.655	120.05	75.3199	168.089	79.9043	240.61	279.633	330.521	214.396	135.738	89.4132	134.143	82.3902
100577325	1400.96	587.386	582.007	602.633	795.664	590.668	430.551	937.77	816.975	1026.15	1208.72	1193.46	533.671	629.575	438.488	399.804	418.899	1443.01	439.631	810.725	464.631	359.488	769.984	383.635	1069.02	1284.62	1330.4	922.018	560.101	652.354	663.805	369.625
100577327	5.44776	5.28763	5.01853	2.6424	2.99557	6.67307	2.73236	12.2847	8.98045	5.15267	17.931	7.25394	6.90899	1.97917	3.55364	1.56356	1.26069	4.43482	2.33935	10.1278	1.46544	1.44742	6.00831	1.91087	1.86888	1.61468	10.2257	5.40305	7.94444	5.35054	2.50584	4.05156
100577331	0	0	5.61381	10.305	1.58342	1.80429	1.95292	1.9704	0	0	0	0	8.01191	2.12292	0	0	0	1.97111	0	2.14589	0	0	0	0	0	0	0	0	0	0	1.96685	2.00883
100577332	222.453	170.909	261.759	279.253	124.804	191.218	269.939	384.949	213.241	319.251	591.623	494.47	226.42	213.409	180.864	196.382	137.337	328.179	197.885	312.344	86.1476	89.0551	365.774	236.816	175.573	212.77	650.17	397.455	259.667	233.996	209.018	120.013
100577334	5.29491	2.22536	1.45048	1.58794	0.699084	1.41552	0	3.93445	1.45269	2.8918	1.50573	3.86351	1.55011	0	0	0	0	1.56444	1.53173	3.34846	0.673376	2.13184	1.5472	5.16798	1.33103	3.15691	1.53774	1.5588	0.774206	0	0	0.764361
100577335	188.874	112.382	123.645	139.799	203.119	135.394	107.763	170.845	183.343	263.649	274.334	238.109	75.5662	96.0984	93.1951	59.5435	96.7624	288.359	103.98	93.3909	105.091	66.4759	162.368	99.6054	276.993	285.339	336.04	199.4	127.745	116.066	107.751	76.6777
100577336	881.653	583.751	569.726	509.51	921.819	592.174	529.19	1160.63	779.543	1068.24	1598.32	1461.44	566.438	352.47	483.612	511.712	556.345	876.35	564.323	626.174	799.723	499.078	787.756	468.265	1389.62	2040.81	1501.76	902.929	637.961	609.796	754.909	360.785
100577341	1867.2	1167.7	1201.31	1341.1	2200.49	1443.85	829.579	2029.09	2078.54	2785.63	2946.09	2772.43	1320.75	1117.22	833.353	894.59	850.58	2314.23	1043.9	1370.72	1514.81	1140.39	1483.57	798.079	3905.47	5112.22	3265.41	2156.41	1017.44	973.11	1187.95	767.783
100577342	149.527	93.009	76.2478	96.2609	118.786	99.8674	57.236	138.619	82.7613	149.001	171.175	183.738	61.1607	68.948	52.3186	56.2114	48.4238	140.935	87.5117	97.963	82.5584	67.1259	113.413	67.0807	161.029	240.915	198.578	130.588	84.1171	82.2357	61.0815	62.1433
100577343	310.285	170.564	231.345	281.285	143.462	218.004	337.971	462.873	263.598	510.488	707.503	683.166	252.845	173.359	170.671	187.387	130.759	194.8	250.587	206.87	92.1545	88.3866	384.75	321.11	215.019	197.897	735.753	393.519	222.781	214.967	251.375	130.389
100577344	712.254	498.641	430.047	537.484	676.042	476.243	322.166	668.86	699.837	801.631	1186.92	1154	465.592	460.505	316.043	275.49	242.965	1084.31	306.793	557.012	371.53	237.522	595.385	328.78	914.385	1050.82	1361.7	851.589	425.316	352.56	468.167	282.72
100577346	196.904	69.2526	173.837	147.491	225.952	167.394	141.563	241.512	254.557	263.153	361.805	291.126	143.159	121.276	101.073	117.866	153.329	401.545	167.58	266.626	153.017	99.5354	296.146	129.448	304.551	390.537	263.314	266.832	160.671	184.237	179.976	115.848
100577347	1173.12	517.707	656.801	657.889	699.051	632.007	671.777	1259.84	979.803	1274.67	1776.18	1802.78	669.209	560.053	479.402	459.148	483.554	1202.45	626.819	602.778	389.227	361.454	976.647	754.266	1064.78	1108.04	2205.6	1314.66	725.648	652.677	714.297	327.943
100577348	13.6802	11.3316	4.57246	6.04217	12.1934	17.6581	9.62563	19.703	18.7284	27.1311	43.7039	37.8399	9.12296	7.43282	8.06957	18.0717	16.601	27.9753	17.5917	13.9333	7.46347	9.8503	23.6137	9.67894	27.0976	13.4995	53.8226	50.1848	20.3393	9.67088	6.253	5.82584
100577351	280.718	161.561	161.349	138.434	238.427	124.28	105.578	190.017	232.726	259.028	357.349	315.16	113.161	149.966	100.427	78.9452	106.623	247.854	107.155	143.091	147.639	96.0611	249.264	124.543	319.834	377.825	417.58	262.454	117.963	155.37	140.556	76.7035
100577358	133.809	48.8199	103.441	69.5196	86.8349	84.6988	62.0721	101.469	96.2539	126.984	230.458	108.507	59.4656	66.6587	39.7555	51.4587	60.2501	171.055	87.8421	106.264	71.8227	40.0131	135.231	50.401	124.457	171.185	245.305	139.979	121.563	66.0352	72.3885	50.5023
100577359	301.892	140.53	194.627	166.602	115.069	132.214	101.95	199.523	116.922	152.645	209.971	282.591	107.795	128.244	109.769	126.844	108.981	141.246	126.637	206.029	90.7036	66.9634	191.732	116.018	103.858	166.501	244.212	223.17	145.855	123.889	160.938	62.3161
100577360	58.9816	65.1431	54.2238	93.2118	70.1528	55.644	63.7224	75.269	148.779	102.59	207.96	116.608	59.8283	57.6002	63.8905	56.8826	35.1259	102.09	47.2972	103.074	67.6003	69.525	136.404	90.9675	165.009	194.434	342.955	164.551	70.5589	65.4959	94.2175	67.1012
100577362	264.369	110.143	228.687	159.842	67.9968	50.9402	126.057	267.994	28.0294	30.4099	76.5008	97.8822	121.585	42.2531	173.357	104.619	61.7318	81.4208	40.3554	79.1759	29.2491	46.705	161.195	91.4397	21.2545	38.3292	45.8572	46.1779	45.1042	141.779	240.384	77.8453
100577363	130.81	109	92.1619	95.3925	42.5925	66.387	146.451	225.024	81.1333	185.203	299.708	344.778	77.7163	67.7051	122.81	67.0739	39.6497	50.4836	61.5953	81.0215	28.7982	36.4432	122.121	66.2164	67.4011	61.3415	274.503	112.203	58.4158	61.0046	106.282	100.92
100577364	800.791	436.798	531.428	616.168	407.923	505.859	475.168	923.997	535.563	837.556	1163.19	1157.38	450.539	408.26	370.536	434.295	333.324	903.652	469.53	688.865	283.132	242.897	812.45	479.687	495.167	617.805	1402.25	872.742	553.946	529.33	590.068	331.895
100577365	55.1582	32.5585	45.7278	37.5211	15.1061	27.9019	30.4692	61.3917	38.4316	44.8584	82.24	74.7225	33.3746	46.0965	24.2227	39.7882	32.7668	91.1414	25.4505	48.8181	18.4031	13.1818	70.6934	27.662	31.0575	33.6171	91.8279	63.6455	29.4018	40.6158	23.6752	9.24915
100577367	320.032	134.937	151.339	182.946	196.688	177.85	136.854	297.936	252.342	295.901	485.984	388.534	146.501	112.234	94.1331	99.594	107.055	321.622	139.417	217.516	116.555	103.015	248.846	135.452	248.305	239.381	521.399	382.139	187.316	155.972	170.72	101.879
100577369	437.413	229.551	247.711	281.578	359.229	258.627	222.326	387.352	322.034	453.015	642.721	545.255	251.062	199.75	144.123	155.034	176.191	408.793	190.059	266.282	193.751	155.106	351.501	183.161	486.081	520.677	601.467	457.426	277.958	189.521	272.517	147.042
100577371	3.50063	2.29588	3.38236	1.23682	0	2.19107	3.54603	1.21029	2.23369	3.34281	3.52635	0	0	0	0	0	0	1.20587	0	0	2.09298	2.20668	1.19911	0	3.10526	0.98407	1.19765	3.62434	0	0	1.17649	2.39167
100577373	80.9865	41.1514	15.9851	58.3929	42.0022	34.2433	30.6487	122.056	53.4602	64.2794	76.9587	97.0251	30.0913	16.8252	21.3805	37.1862	23.1554	63.2441	40.3944	16.3551	32.5642	39.3049	86.2226	55.7445	72.9747	73.5532	130.465	66.4839	37.9557	62.3959	35.6811	34.0702
100577376	368.907	306.414	332.106	523.975	434.073	421.756	617.34	980.212	622.179	837.445	1448.26	1322.31	510.894	316.124	250.804	285.391	283.689	381.479	423.017	357.882	230.692	254.77	695.398	550.431	536.042	532.966	1673.52	1064.78	567.733	287.34	431.551	244.533
100577377	383.603	186.347	228.296	369.522	399.401	318.751	469.884	541.984	624.331	635.342	907.731	1006.91	290.687	186.841	148.64	133.807	157.765	75.6639	344.809	138.994	181.789	195.251	352.046	477.035	521.832	565.351	1335.12	805.13	377.798	162.083	324.895	175.977
100577378	536.28	342.926	385.545	414.345	593.527	508.124	386.086	617.46	621.925	783.76	1053.8	941.781	350.277	234.85	273.711	224.866	271.841	564.402	294.384	366.988	408.178	274.232	465.315	292.382	844.857	1036.77	1032.31	672.156	374.717	309.138	462.838	221.114
100577381	1699.26	711.219	924.688	907.83	1417.69	841.894	758.757	1554.87	555.547	1162.53	2230.77	1855	786.402	894.172	1004.01	1026.17	662.399	585.458	522.488	1246.52	341.263	422.877	1251.32	582.957	811.483	898.623	1208.81	659.087	854.108	563.818	846.51	602.128
100577382	77.1232	26.0994	23.8386	36.1474	63.0572	68.3406	36.4891	59.0741	107.981	105.732	139.77	142.331	37.0466	20.1247	20.8735	22.9796	33.1437	164.251	64.3411	45.0747	65.405	32.4008	74.0722	40.852	120.29	164.892	232.989	199.979	66.5102	31.9106	23.6144	28.4685
100577384	13.5937	4.6698	5.59526	6.87811	3.80091	5.48254	3.68461	7.28231	4.24664	6.32586	6.86997	6.68277	7.84414	7.07752	3.38057	3.34333	3.41309	11.4052	1.86198	12.1363	2.27355	1.71524	4.48858	0.713372	7.05689	6.68182	7.77126	7.91395	5.22608	2.77101	3.98484	2.19842
100577385	189.303	174.896	285.335	186.497	282.184	230.1	318.992	471.076	199.706	306.809	425.03	443.743	239.952	196.734	143.795	188.264	197.22	84.1457	244.311	314.505	159.325	148.187	443.31	231.213	180.22	213.772	457.478	266.216	312.146	217.68	314.885	204.865
100577386	355.225	230.687	190.022	224.458	331.522	280.111	179.068	337.341	365.394	372.052	544.707	393.983	185.485	148.049	129.787	129.097	144.529	416.444	175.84	256.367	209.072	143.72	340.75	189.991	416.296	473.827	551.438	473.056	265.811	203.185	255.741	143.28
100577387	528.798	141.949	347.008	340.228	401.424	284.844	416.133	835.733	79.0039	103.566	79.6224	215.674	246.115	22.9036	233.222	250.1	208.307	146.473	114.664	303.354	66.4066	119.006	630.025	159.85	82.1141	115.579	211.608	99.6192	211.331	341.073	694.761	311.459
100577393	893.979	566.43	696.386	692.053	382.536	534.159	635.931	1168.15	714.976	872.272	1630.67	1447.62	690.461	715.332	566.1	621.359	424.434	1048.85	607.267	1024.03	309.226	278.255	1086.25	631.63	556.713	604.97	2017.23	1316.51	787.622	742.775	688.076	387.768
100577394	185.73	76.9236	98.5751	106.121	104.271	90.7402	80.7998	170.892	123.924	152.023	226.97	205.67	87.5659	88.394	71.2452	65.8774	53.3803	170.605	82.6861	114.05	66.4088	54.7598	165.065	74.1349	125.645	127.107	282.268	160.995	118.62	99.9119	115.756	69.1637
100577396	12.9627	7.71779	14.1251	9.65763	3.84863	10.4998	7.45602	9.88204	4.50825	6.31809	17.8629	8.95301	2.8956	9.01694	11.7815	8.39703	3.74009	16.7047	5.05914	10.2995	5.69384	3.58289	13.4566	5.85796	8.71557	4.39502	13.3946	6.90079	6.12659	8.22275	7.75354	1.41064
100577397	1376.11	910.104	990.495	1423.84	973.499	1083.88	1404.73	2722.07	1118.33	1418.89	2779.18	3374.05	1275.56	962.438	837.324	1094.47	967.538	939.841	1068.76	1305.2	512.678	602.24	1916.12	1433.16	852.623	1012.96	3413.84	2147.94	1398.44	1187.44	1315.28	736.847
100577398	12.0392	3.72478	10.3042	5.30534	7.61667	5.92276	11.4765	7.25732	10.3537	9.69223	24.5083	14.8365	6.47656	3.41256	7.77467	1.92698	2.93783	6.55388	1.92532	2.10036	5.06552	1.78236	11.6479	8.64371	6.67365	21.6187	23.1198	8.47551	3.88224	3.43342	3.77638	4.46341
100577401	473.801	236.402	308.391	319.115	281.394	301.418	261.54	494.13	356.326	461.743	695.676	633.658	250.851	236.604	170.234	159.219	188.622	551.7	237.624	366.371	215.799	163.283	530.035	234.413	407.865	395.765	808.864	509.755	326.537	272.598	329.388	202.065
100577406	114.228	66.8149	79.5389	86.7848	149.006	82.1668	40.0966	143.192	50.031	69.4526	89.4515	148.638	48.7301	58.306	29.1452	56.2362	57.2113	69.6963	32.5681	108.71	61.5332	32.0342	91.1973	73.734	130.047	179.09	143.742	78.2295	59.7964	30.9117	76.1163	18.1164
100577407	252.516	117.238	206.227	188.215	245.559	167.95	137.064	309.66	267.367	233.837	358.645	314.914	146.054	156.014	118.928	139.625	105.006	223.926	122.449	208.114	82.4539	86.4234	219.781	116.247	236.899	307.989	386.52	231.324	158.088	130.468	180.114	128.069
100577408	568.488	244.662	525.469	233.508	237.91	166.36	165.765	395.466	267.478	293.042	328.15	469.973	218.238	1002.99	530.148	291.922	169.142	879.617	178.861	381.432	173.823	94.0504	363.846	148.151	242.629	271.873	590.752	335.363	217.136	577.821	406.887	174.255
100577409	2087.74	1431.93	2024.18	1649.59	563.891	1068.03	1148.94	3339.34	784.918	1373.58	2257.41	2658.46	1417.1	1716.12	1716.5	1517.11	732.665	1360.71	996.574	2322.32	423.467	468.914	1966.63	1097.34	527.593	683.852	2492.03	1214.65	1075.14	1830.48	1607.79	700.662
100577410	48.5775	22.2873	18.8161	25.0878	40.387	20.1136	16.0834	37.1394	37.832	51.7334	52.4176	58.187	14.4503	14.5647	11.9459	5.60902	26.2322	36.8898	16.8166	20.3777	20.2024	16.7151	36.4147	14.376	57.1865	42.4512	68.5252	53.1342	24.4797	36.6361	21.9769	14.8413
100577418	1163.7	573.002	594.994	777.025	1129.05	770.495	772.229	1519.83	1179.14	1295.19	1904.68	1686.99	669.528	402.861	408.696	626.317	509.852	1104.15	688.131	683.189	535.551	442.363	1096.64	745.452	1445.11	1268.29	2195.09	1425.96	814.795	586.197	627.137	468.365
100577422	266.685	132.972	203.85	172.215	65.134	137.606	143.465	209.691	151.146	214.763	264.357	194.256	164.408	143.807	131.393	148.205	109.944	331.746	174.885	272.447	72.5216	86.1166	240.289	102.858	160.776	241.575	361.405	282.849	183.838	212.313	185.679	92.2686
100577423	204.191	117.012	142.839	96.8364	195.418	135.361	88.8574	219.208	150.56	178.913	266.458	202.519	99.3457	78.7087	52.8219	85.7	96.5209	305.332	105.67	136.374	95.9305	63.635	174.107	122.67	179.121	257.512	310.917	227.664	147.535	112.026	127.279	76.408
100577425	20.5268	13.7853	6.72627	13.4889	13.1434	7.12377	2.35914	21.9911	15.79	15.7007	44.726	23.8509	10.78	5.67896	5.39694	7.72529	3.80809	19.413	10.6936	15.5428	9.88962	6.04447	16.1627	9.13744	21.0849	26.3234	38.5947	13.8715	13.1637	19.0478	7.56331	5.89233
100577428	17.1897	14.0474	13.9667	20.5462	4.70015	13.1628	9.77727	27.022	19.8499	23.8618	32.7348	34.3285	11.5156	19.8628	10.5133	6.65156	10.037	22.8366	12.319	29.6575	8.39168	7.3558	17.4073	10.8357	10.3156	13.9831	31.4689	27.4935	25.3334	16.7197	9.29628	7.19689
100577430	688.508	244.73	306.417	234.817	327.642	374.798	285.361	430.286	201.153	302.362	389.082	334.938	191.165	246.852	231.771	224.02	161.988	578.604	110.385	322.58	255.556	156.046	488.165	291.299	307.799	434.171	342.672	241.825	209.498	262.82	211.74	119.92
100577436	5.53421	1.2873	2.25322	1.64056	2.71902	1.22789	2.11164	6.87834	3.30269	3.0257	2.84444	3.98316	2.13904	1.68801	2.42478	1.06479	1.22499	11.4553	4.00797	5.21621	0.930172	2.45669	4.01973	1.27744	2.7554	2.6076	5.29606	3.77988	2.6724	1.41656	4.14569	1.83336
100577437	26.7062	25.828	15.149	8.92126	9.29236	14.8591	15.996	18.8382	11.7358	3.6854	43.8213	11.095	19.0495	26.7128	10.4647	10.7346	2.94808	33.1935	6.7085	9.13376	6.33245	3.0625	21.0224	3.09796	11.7204	15.5775	22.3655	18.3194	11.0387	18.0828	5.79589	4.4794
100577440	121.694	51.0936	68.4444	90.2769	87.2726	82.9017	73.1322	192.393	124.188	85.5483	131.518	171.564	64.2201	52.7922	62.708	47.9689	108.303	938.28	106.057	112.344	100.86	60.8582	120.411	61.0737	206.851	284.959	202.233	162.707	99.5214	73.6998	73.819	50.7034
100577441	1.52833	4.49657	17.5865	7.2202	22.7358	15.7311	11.5526	25.437	25.6807	27.0226	32.7122	31.2313	17.2285	4.12856	7.81388	3.10246	9.20346	102.728	12.379	9.30348	12.2466	11.4876	21.8845	7.45921	26.2249	24.8809	38.8442	19.6863	10.9515	9.9659	11.4271	5.40674
100577444	18.1508	4.54953	4.46781	9.80189	11.2512	8.3879	10.2249	16.6232	3.1967	3.3124	8.15062	12.1029	6.60537	5.81138	7.64329	8.69505	0	20.7508	2.16016	18.008	4.77913	0	2.37607	10.2127	4.72616	2.69455	1.18643	7.18171	3.57734	4.87921	1.16542	1.1845
100577446	0	1.20497	1.18422	2.59895	2.98969	0	0	0	0	2.33791	0	1.26725	0	0	1.25214	0	1.13067	1.26509	2.47591	0	0	0	0	1.20267	1.08728	3.102	3.77491	0	0	0	2.47278	1.25718
100577449	386.678	167.548	184.31	199.365	252.675	219.781	149.965	312.131	259.546	349.798	467.371	404.606	175.621	164.245	136.587	121.536	117.191	393.005	149.094	208.996	178.562	125.527	300.178	134.03	382.048	501.897	466.321	334.069	193.555	192.937	185.508	108.29
100577450	734.719	286.347	395.386	354.687	462.671	297.057	187.253	491.51	422.085	584.334	642.603	706.326	277.53	348.583	217.281	188.304	215.994	676.83	203.287	449.406	289.71	198.797	421.524	165.307	657.51	818.926	692.097	432.551	287.51	343.211	305.563	191.15
100577451	351.067	222.085	264.562	305.62	369.56	256.538	175.743	457.19	297.776	355.902	487.927	515.834	228.252	217.113	158.373	174.263	153.955	368.358	192.02	322.922	197.023	133.577	315.711	149.625	363.911	512.126	611.803	433.533	314.046	283.887	266.997	135.943
100577452	186.923	93.5682	112.363	108.837	107.208	97.5911	85.4125	141.392	115.485	156.361	199.015	215.636	84.8088	92.0655	56.7229	93.752	72.986	235.805	81.8997	132.03	68.1458	57.3717	150.89	86.7662	178.171	207.496	220.934	172.967	109.348	107.935	107.589	54.9691
100577453	1.36622	0	1.30811	1.43156	2.74065	2.55511	2.75114	6.39908	4.59434	1.30598	9.49837	6.96385	2.09674	0.736679	2.79394	0.692805	0.63322	4.94547	5.53427	1.51053	3.64388	3.84602	0.698029	4.66243	5.40127	14.7979	14.5563	6.32941	4.18922	1.48218	0.679469	0
100577454	438.893	241.99	312.603	264.47	408.045	272.309	187.356	408.846	301.935	428.668	472.958	513.857	211.029	217.611	149.588	182.329	165.023	448.716	180.248	315.595	224.457	159.737	377.074	178.959	434.68	574.448	530.843	402.058	226.995	244.335	261.695	149.129
100577455	691.877	419.359	634.066	601.676	495.653	511.445	518.007	962.832	608.264	792.239	1200.67	1235.88	526.936	431.761	418.735	414.022	310.381	770.59	445.596	673.198	345.369	257.499	1004.53	493.56	524.389	563.974	1509.52	946.851	543.554	506.874	537.581	275.975
100577456	1324.01	1638.31	1443.65	2192.79	591.909	1192.33	1638.13	3688	449.664	1051.52	2105.35	2783.03	1485.62	1438.27	1455.66	1676.95	805.254	659.468	1009.23	2362.17	297.158	438.411	1610.87	1039.29	302.46	358.275	1721.34	818.44	1149.88	1660.56	2204.64	910.313
100577464	31.4042	9.08739	9.83498	6.72917	13.1701	4.00167	3.59104	5.19411	6.84943	4.08942	12.0498	8.73028	5.10993	2.3086	4.37468	9.57521	3.96506	134.701	1.4441	2.04024	2.53711	1.73055	6.6017	5.56437	8.77554	7.13452	11.5849	10.927	11.6676	5.41858	1.37215	3.5974
100577466	979.38	438.584	499.743	501.097	647.679	518.539	308.186	942.976	856.727	959.794	1148.17	1232.27	469.089	427.783	354.217	329.079	342.682	1391.79	441.383	567.647	505.833	339.68	775.597	343.422	1038.02	1313.53	1291.13	914.681	492.483	490.121	442.443	233.859
100577472	106.886	47.9561	45.1011	59.971	64.2749	50.5629	59.205	91.4396	87.7578	116.28	104.55	84.4672	43.7276	38.0937	34.3086	48.3004	47.2482	133.321	54.4857	97.3637	21.0955	19.6379	80.4089	49.7596	77.5937	73.2921	151.134	128.716	56.6504	57.9967	62.4044	37.9612
100577474	34.8702	30.5198	35.0893	13.1195	30.2452	41.5152	27.0501	64.1447	46.3173	55.1449	44.7514	68.9568	42.61	6.62189	8.63992	22.1263	7.14284	34.528	9.39654	9.9209	23.6505	19.3775	35.4266	23.3889	64.1066	91.1261	41.3691	49.1686	19.3238	11.0789	27.1561	37.9404
100577476	6.64852	1.30307	0.636356	0	2.66613	6.21611	5.35402	4.15258	3.19444	4.44892	5.2798	4.74201	1.35997	0.716674	1.35963	2.69667	1.23275	4.81344	1.34666	0	0	3.11846	1.35846	3.24049	5.83893	3.8758	2.02304	4.79026	2.71724	0	0	0.669747
100577481	354.012	196.805	187.601	216.513	266.579	185.893	174.562	264.605	269.934	312.9	369.813	368.589	140.19	155.646	114.728	92.1134	145.166	444.322	148.409	234.024	142.983	117.065	259.709	132.311	325.951	490.829	499.111	309.603	195.706	184.547	198	112.395
100577482	3.31468	3.49783	0	1.16939	4.48253	0	0	5.73254	3.17409	1.05521	1.11098	1.13979	2.2802	0	1.82182	1.12515	0	0	0	2.45667	3.95915	1.0437	2.26918	0	1.95777	3.72135	10.1912	1.1431	0	0	6.67228	0.904271
100577487	8.41303	16.87	0	4.75879	32.6173	149.491	73.7641	38.4794	43.3955	99.822	73.6691	32.9133	9.21964	4.92371	17.2457	242.009	30.4853	51.9554	160.424	310.946	179.296	195.357	380.702	12.9274	47.5915	22.9066	630.219	234.797	13.7452	24.5773	32.0065	155.171
100577488	42.0618	23.3523	43.2596	22.3547	18.7227	12.781	24.0915	21.3339	12.6995	31.6988	39.0082	40.5797	24.4019	34.5043	17.2217	13.597	10.4282	72.4863	24.8299	44.2112	19.2578	21.463	44.4709	19.2192	30.9107	26.7482	48.0272	31.9279	38.4135	17.2051	9.95083	15.9354
100577489	0	0	0	13.8013	0	3.90806	0	16.5714	0	0	0	9.08403	4.4558	0	0	0	0	0	0	4.69542	0	0	8.65964	8.3313	0	0	0	0	0	4.7506	0	0
100577491	964.774	563.179	564.273	567.211	926.995	590.766	557.626	1125.74	1022.66	1116.49	1414.95	1447.23	622.817	542.032	374.78	371.716	421.314	1052.8	520.703	555.093	456.043	404.446	771.071	545.573	1299.56	1331.99	1525.37	1163.56	688.777	553.12	494.929	260.97
100577492	62.3574	32.2019	37.4418	66.0663	13.3233	26.7705	26.718	104.903	31.6646	35.8918	66.482	64.3114	33.8674	50.5773	44.4099	62.6523	23.0584	64.4538	23.6296	90.7759	6.58521	10.2187	39.0689	28.1478	22.102	14.9962	81.4631	55.9949	40.0221	40.778	49.1037	19.5318
100577493	305.133	132.917	150.796	155.064	221.651	178.173	128.265	218.339	194.588	231.858	331.899	268.015	114.095	106.569	90.611	99.2193	106.116	340.557	122.094	164.36	98.3511	76.3336	170.971	107.247	264.767	302.752	349.53	213.33	160.89	142.338	134.876	79.443
100577496	10.5133	2.14265	6.32351	4.10724	2.44474	5.41894	4.83679	4.56755	6.32559	8.79814	4.49718	7.54003	1.78397	4.22651	6.27015	4.43224	4.47424	28.1005	3.99532	11.4269	3.10195	0.818949	5.35617	0.851384	3.4469	10.5201	11.0489	5.39636	7.17196	3.13212	1.73108	3.94117
100577497	78.4158	23.8069	33.2282	45.821	52.9137	52.5664	46.1202	80.1673	73.3357	70.9762	193.731	118.177	43.3192	33.6852	19.1583	28.8586	25.7286	61.7213	73.0844	43.7391	54.3019	31.2614	99.2868	56.1683	75.0045	95.4253	173.266	145.76	90.8064	38.4041	46.2605	44.0839
100577498	2502.79	1305.43	1684.1	1629.64	601.828	1050.47	1551.62	3196.83	1153.27	1656.54	3510.1	4199.87	1696.99	1808.84	1485.1	1597.57	776.455	2446.1	1056.72	1541.2	380.015	461.167	1989.2	1387.27	923.349	802.498	3745.43	2153.74	1210.55	2173.94	1795.28	677.254
100577499	203.113	95.7996	113.501	98.6754	125.778	116.178	50.3123	137.085	150.844	178.496	201.66	188.101	91.0053	115.932	64.3909	82.6632	61.0505	276.086	63.7046	121.793	101.73	72.8057	134.389	56.7007	185.017	253.403	231.61	178.43	82.5205	110.98	90.7425	62.1215
100577501	194.39	94.2929	96.5084	108.474	98.882	89.5409	81.6812	176.026	119.694	156.573	249.492	225.052	97.2166	111.381	73.8133	67.5053	55.6246	196.116	86.6466	151.177	61.0182	55.1176	128.738	88.5763	113.052	128.072	270.782	170.168	105.179	95.8895	112.001	69.7296
100577504	1409.87	1381.31	1521.34	1717.2	1057.41	921.631	1587.65	3131.06	786.051	1463.16	2692.49	2782.39	1331.32	1328.45	1295.15	1247.38	889.109	1123.78	943.527	1032.94	467.701	528.792	1670.88	1190.7	724.86	864.361	2624.76	1312.27	1105.39	1457.1	1748.7	769.732
100577506	1004.34	580.168	772.927	753.724	1222.45	892.645	548.047	1102.45	942.826	1148.99	1726.36	1403.71	668.796	611.364	394.536	445.452	427.052	997.747	609.634	756.309	655.855	503.99	1102.04	413.594	1383.49	1659.33	1669.02	1165.93	731.727	737.982	707.118	407.385
100577507	43.7595	14.4818	11.7638	11.7834	11.2527	20.3645	21.6387	31.2171	43.8581	12.6762	45.4984	28.0166	10.812	3.0155	4.07038	19.2702	1.21433	17.9033	26.823	18.039	4.90924	12.8218	39.2428	21.6645	19.4803	20.9981	30.3237	10.8762	13.7992	13.5225	12.5354	22.8651
100577510	0	0	0	0	0	0.949976	0	2.10398	0	0	0	2.08486	0	1.1014	0	0	2.81101	0	0	0	0.906084	0	2.0785	3.96933	1.79189	0	0	1.04705	1.04201	0	0	0
100577513	70.7807	41.1544	35.8349	71.6584	61.9321	35.7798	31.9029	63.5749	52.3196	64.2372	86.6481	125.211	46.9243	25.2612	23.8095	18.3517	12.9274	61.7692	20.1019	10.3303	25.7825	19.916	50.5844	38.2695	45.2241	80.3727	123.053	39.4247	25.0189	29.4602	48.5056	26.5087
100577515	76.8522	35.581	42.1314	45.5286	54.3494	44.1272	40.6972	71.428	62.9458	72.9927	101.118	103.81	34.9498	30.1199	22.8296	22.0841	29.8774	92.9346	49.4542	42.9676	33.6021	26.7306	61.4341	41.4247	78.6676	78.8522	190.011	119.521	49.2072	46.0301	28.7929	24.4646
100577516	41.3992	8.4964	12.3799	17.53	30.5626	15.8813	4.81259	26.1902	22.1675	37.4207	42.1857	41.0108	9.95872	10.9745	9.80807	11.5104	9.63763	61.0409	11.1207	24.2959	18.1405	7.85136	20.8471	9.41162	22.2134	34.8338	50.1679	16.6472	20.3748	24.1631	17.142	5.93769
100577517	102.749	59.9989	62.0375	99.9957	39.5782	66.4481	68.4863	121.547	59.9951	89.8417	133.435	151.935	55.8388	57.6099	65.0288	54.0561	40.1163	89.1788	57.5786	102.702	28.2688	31.6629	114.214	58.7075	74.9448	80.8552	147.288	104.574	73.8084	57.8866	73.3709	39.7942
100577519	732.583	466.995	479.951	473.511	719.795	523.034	295.48	752.461	624.037	832.912	1046.47	862.055	502.642	380.716	360.539	335.761	363.804	825.661	335.602	593.682	432.333	319.343	574.171	276.987	1044.56	1330.43	1023.96	668.723	479.091	390.606	509.273	275.453
100577520	877.497	322.746	466.973	416.996	519.915	401.941	310.36	493.999	550.767	641.99	921.297	912.094	410.326	360.323	351.407	260.284	243.422	836.443	294.174	460.169	322.258	244.087	563.061	240.006	720.474	835.217	960.502	698.586	383.917	420.091	391.989	212.419
100577521	2.12111	3.45297	1.1189	0.977467	1.86914	0.878285	0.707923	0.738308	2.727	0.676512	3.0039	4.98319	0.716956	0.251431	0	2.85597	0.219143	2.19535	1.67283	1.03627	1.66289	0.439215	1.67706	0.91359	1.64187	0	2.60327	1.68964	0.955477	3.29178	1.38925	1.40405
100577522	173.256	64.2695	90.2473	115.184	58.298	81.0262	89.6204	220.728	95.4953	135.058	198.854	194.616	74.2785	54.2763	54.8155	72.2279	50.9947	236.639	70.8193	131.58	42.589	46.4405	147.851	80.5394	81.7382	109.974	269.048	212.171	118.889	111.993	99.8179	69.0723
100577525	468.829	218.064	217.399	324.684	278.682	274.398	196.58	463.731	332.488	461.862	657.168	674.534	219.394	180.189	182.601	214.021	154.643	457.405	204.581	313.748	176.421	154.929	426.088	246.08	391.486	389.668	723.13	478.247	255.038	237.104	307.819	168.36
100577527	32856.6	3189.81	36775.3	2709.17	2768.52	1446.72	2101.07	3004.66	379.563	1078.76	1369.7	3896.97	3630.75	10516.4	9348.11	4169.24	974.032	4193.92	930.852	3288.5	1020.28	503.823	1968.03	881.949	365.318	788.336	853.325	420.5	1186.9	3803.54	3138.11	957.803
100577530	1757.03	835.217	836.427	1136.86	864.145	1020.29	996.05	2283.24	1514.93	1635.86	3007.71	2518.29	1119.75	821.352	783.265	780.308	789.518	1720.66	908.983	1287.64	596.188	542.359	1614.14	1138.83	1267.69	1242.59	3331.36	2084.69	1162.99	1111.19	1052.89	590.167
100577533	692.604	280.946	356.347	380.577	447.655	371.309	285.243	526.292	524.625	720.917	895.337	864.883	318.929	273.038	224.182	213.517	210.169	576.545	274.628	394.955	303.015	229.036	528.868	151.208	662.35	841.727	948.453	622.399	363.78	290.261	320.878	192.128
100577537	46.6283	25.1615	29.0971	55.1301	91.5319	98.1304	55.0345	132.616	147.737	125.669	218.897	221.775	35.874	24.111	31.5186	33.7456	58.5952	135.174	67.9021	51.8066	93.6714	52.1989	109.057	104.834	123.344	197.823	327.257	252.946	89.5624	32.5073	60.0582	54.7817
100577538	3.51565	3.44312	6.71999	6.12556	4.22068	3.77451	8.18816	4.24077	4.99492	7.28286	10.4456	11.825	2.99165	4.34565	6.4912	1.1874	3.7477	9.04781	3.56127	5.73505	4.6092	3.29391	5.38256	3.42334	6.63065	2.43507	9.49132	6.52786	4.18455	3.17165	1.74374	3.53207
100577539	371.934	150.076	248.921	214.344	249.323	317.942	143.018	311.087	408.236	504.632	608.956	684.639	155.478	133.295	136.864	147.738	185.753	394.77	92.2639	244.916	235.676	116.093	410.995	202.792	514.748	607.348	660.658	445.588	166.576	196.962	165.788	153.592
100577541	2.78495	3.66456	4.13341	4.87455	6.05895	2.15506	10.1317	10.8201	11.2213	12.5666	16.2539	7.01382	1.90251	1.8206	4.81384	7.426	2.12127	13.226	5.80461	6.38419	12.1563	7.09945	9.89021	11.4675	23.9235	41.3753	17.3764	14.9688	8.36348	2.5161	2.82088	3.82664
100577542	17.0115	9.96605	14.5844	3.84115	7.35042	9.13306	7.40012	10.1001	10.3698	18.6864	16.3682	2.75587	12.317	7.46598	5.65133	5.59411	25.6868	37.175	9.09396	26.861	4.64023	10.5282	33.3005	11.4322	39.4549	45.7817	51.2288	18.8175	14.6472	18.3276	21.4214	9.85116
100577543	105.468	68.4771	48.7158	68.7699	48.3845	66.0579	77.0884	135.894	67.788	74.8104	159.27	163.039	78.8062	59.3983	57.0554	70.1545	37.8194	44.6091	70.0084	59.9759	36.2112	31.2366	112.27	67.9779	58.9853	67.6062	189.613	116.436	70.8362	69.9348	75.3923	44.0394
100577544	15.732	12.9989	26.165	13.9292	692.931	25.5814	9.18698	24.9664	13.5087	21.3635	15.6604	26.2731	5.0632	8.01049	22.8605	12.6139	52.0553	1408.75	27.6595	57.6431	10.3326	10.0787	78.4259	49.3453	107.796	24.2328	75.0311	590.75	380.739	13.5168	20.6728	12.5811
100577546	387.827	246.306	347.051	280.494	475.097	318.837	224.968	400.459	364.715	518.818	610.789	500.918	270.073	177.657	168.991	159.498	199.426	369.926	215.685	282.802	178.44	157.275	349.221	167.707	521.299	817.436	655.187	421.453	261.517	167.53	321.195	159.462
100577548	44.5906	55.6932	56.0708	65.6028	63.9358	58.6484	93.9861	103.16	89.2692	107.046	213.911	186.46	33.3012	54.3636	39.934	49.7963	56.3038	145.397	67.3198	75.2974	35.4234	37.0755	105.471	80.9295	73.2394	82.1015	302.717	184.095	94.3536	68.7913	64.3356	40.1838
100577551	770.907	440.436	568.645	474.85	563.398	574.707	565.05	1027.02	515.161	908.172	1350.78	1062.33	563.078	419.509	434.53	420.023	365.83	1070.87	463.616	552.695	293.579	198.046	662.502	571.673	447.327	639.229	1445.5	785.486	602.169	509.955	493.111	286.861
100577552	386.894	175.266	243.528	270.348	281.529	238.828	232.394	434.855	253.66	289.007	471.502	462.029	217.019	168.653	165.937	161.403	165.85	456.02	207.563	336.026	156.915	159.599	386.714	206.274	336.768	345.146	648.913	411.144	261.056	258.074	270.066	138.276
100577553	387.307	156.564	154.979	238.863	368.554	232.132	180.789	349.783	274.758	360.455	478.799	384.727	191.207	146.791	121.926	110.792	131.821	357.506	169.168	248.832	201.278	172.706	308.704	127.346	487.499	546.635	629.678	377.112	206.313	209.412	210.665	119.279
100577559	98.4537	37.1136	77.3516	46.3503	32.0109	58.5881	23.5492	43.4615	62.2209	71.8501	95.5933	66.3609	37.6109	42.9549	31.0988	23.6689	34.7116	166.005	33.6506	48.5058	18.2715	22.0021	49.2608	47.08	89.1197	119.284	97.2406	48.1264	57.0579	63.8946	72.1	16.4814
100577561	215.04	100.656	117.816	138.257	140.639	110.347	87.327	155.465	155.781	199.478	318.362	250.779	114.8	97.6097	86.1236	67.2753	61.5351	271.258	100.821	134.672	79.358	71.2031	160.969	72.1281	180.353	241.1	288.476	191.723	140.756	147.308	120.442	59.0839
100577562	740.732	728.447	892.19	1016.67	589.41	756.408	1039.95	1513.12	710.614	1030.57	1572.77	1557.58	745.224	495.626	600.5	798.531	611.629	687.481	561.38	967.986	307.022	307.735	1323.91	760.953	498.949	667.74	1565.21	1238.98	872.726	655.934	1210.73	549.278
100577565	23.6555	11.9249	24.387	27.1054	30.468	40.3085	5.97916	23.8565	22.1539	39.3927	39.7579	40.368	19.8332	14.1038	0	25.1297	10.6811	30.4736	11.8364	13.8298	11.4782	5.90435	25.731	18.5383	17.1619	5.48702	93.6456	6.4257	13.0334	0	6.52046	13.3624
100577569	209.03	131.275	101.938	283.776	49.0295	99.9366	169.11	388.591	127.237	193.152	415.928	394.04	147.229	80.5426	71.9196	117.037	55.3865	271.257	102.23	184.988	52.953	57.8935	197.477	185.051	107.451	88.7241	480.911	279.666	133.188	131.989	131.487	64.4042
100577571	75.3489	41.804	52.1617	31.6785	33.4611	55.5292	26.287	56.9147	17.4986	45.5671	215.328	27.1032	100.085	169.261	56.4069	109.322	16.901	62.6043	57.5129	41.262	23.3607	33.3748	39.9777	76.4787	99.1558	208.101	88.1816	36.4417	40.3217	51.1312	90.6648	57.8477
100577573	19.0562	8.55958	15.2289	7.44634	10.0075	13.0746	3.53519	3.57942	11.5561	8.26218	49.6966	21.8326	27.1562	26.8418	42.5356	8.87557	4.78343	12.5203	1.74936	19.4207	10.9892	0	5.37686	8.56984	6.21794	11.8569	14.4196	57.7833	7.2266	9.61808	10.6508	5.43275
100577574	475.76	229.06	248.411	280.076	363.339	309.118	225.11	456.653	442.9	530.175	675.251	656.923	212.876	205.342	224.178	166.557	216.5	568.088	241.619	347.303	206.126	158.508	365.932	259.976	559.649	569.528	724.64	480.46	273.279	220.429	248.204	156.864
100577575	1545.08	950.609	902.799	1049.26	1667.37	900.064	815.143	1627.1	1765.16	1976.99	2689.06	2749.15	899.108	813.413	603.057	567.869	645.514	1658.66	647.707	923.507	853.245	763.372	1399.81	808.767	2574.34	2866.86	2730.31	1875.54	1066.29	787.055	1018.93	552.474
100577576	13846.4	8621.36	7854.87	7636.71	6300.72	6802.78	6862.72	11899.9	7947.99	10015.4	16810.5	13281.9	7343.13	7337.53	5378.16	5956.37	5116.25	33455	5297.24	8954.96	3274.95	3307.68	9951.36	6033.8	7634.94	7601.47	20303.6	11107.1	6150.07	6451.95	6671.97	3323.12
100577577	0	0	0	0	0	2.72954	0	2.93757	0	0	0	6.21584	3.06751	0	0	0	0	189.077	0	0	0	0	0	0	0	0	0	0	0	0	0	0
100577578	1138.32	609.873	751.355	705.871	600.797	707.129	675.957	1258.87	817.716	1029.86	1568.36	1492.36	631.56	595.908	489.144	516.637	471.94	1366.43	581.304	839.057	423.606	362.57	1093.5	686.656	765.823	912.931	1864.79	1240.48	699.91	718.184	698.549	408.649
100577579	771.631	340.983	328.066	343.546	576.838	307.802	258.609	541.567	497.453	655.966	708.265	661.599	331.486	325.897	230.462	218.698	292.878	714.443	208.285	439.106	254.866	274.149	392.166	234.311	751.899	1157.7	800.908	591.571	321.831	380.419	375.559	185.414
100577580	401.313	177.12	232.252	265.622	310.605	233.324	182.813	350.978	325.756	372.983	484.529	483.453	210.165	142.008	132.79	155.459	176.583	403.041	176.385	236.183	150.353	111.818	280.099	155.556	387.831	426.025	575.623	303.018	208.716	203.328	234.893	131.874
100577582	942.172	510.501	533.208	510.588	662.104	508.46	382.145	780.458	843.262	1000.62	1286.97	1221.16	429.885	337.155	354.867	339.623	366.5	950.945	395.259	608.684	489.189	426.997	677.956	360.276	1324.18	1538.01	1400.13	898.163	470.844	446.936	573.172	329.842
100577584	7.35604	2.66342	4.654	1.39119	1.59608	2.22669	2.44563	6.82144	4.00087	0.978365	7.56476	6.78207	1.36086	3.58109	1.02099	4.06144	1.3473	9.64978	3.21714	6.79045	0.888184	0.936904	5.20884	4.22414	4.5242	5.78517	14.1099	3.7906	3.42768	7.66277	6.62829	1.66641
100577585	7.46103	0	1.20323	5.28184	9.11438	1.16822	3.78253	5.1562	4.75785	7.12344	3.76643	6.43914	0	1.35952	0	0	0	2.56979	3.7719	6.92471	2.23351	0	6.39502	0	3.31425	9.45652	10.229	5.1544	3.85373	1.36573	5.02584	2.55549
100577587	825.304	432.041	568.292	549.977	391.459	405.375	428.126	829.299	497.909	679.001	1184.78	1003.71	457.904	553.999	432.262	348.704	256.078	970.547	383.153	692.683	233.392	194.709	727.903	391.681	429.093	450.424	1282.58	763.937	478.876	521.486	553.21	292.359
100577590	5.76135	0	0	0	0	0	0	0.997436	0	0.740131	1.53855	1.97304	0	3.12762	0	0	0	0.992646	0	2.57144	0	0	0.984368	0	0	0	0	1.59625	0	0	0.962524	0.977083
100577594	1357.48	701.35	722.15	771.861	1085.83	749.551	608.427	1354.21	1324.21	1516.68	1869.09	1700.59	650.537	523.514	499.421	503.751	560.806	1196.68	569.3	842.705	680.309	476.535	1159.99	726.587	1656.37	1845.03	1989.86	1369.55	774.912	654.057	759.802	467.095
100577596	1.85389	0	0	0	0	0	0	0	0	1.76788	0	0	0	0	0	0	0	1.91368	0	0	0	0	0	0	0	0	0	0	1.93751	0	0	3.89254
100577598	727.277	343.595	173.854	1309.79	3304.78	7335.58	2119.06	11296.9	3642.21	9757.79	14928.9	16633	1535.17	72.5673	594.02	1594.01	3200.13	1201.63	6100.79	1135.09	6459.83	6384.99	8820.67	5595.35	3511.88	10978	10787.7	6481.63	5830.72	1434.67	1431.53	1411.11
100577600	27.3886	20.287	30.1137	39.8912	12.1956	26.877	31.4407	56.0501	31.658	45.6338	79.1876	61.4991	20.2906	28.6913	30.5459	25.7109	16.0501	45.7153	40.6693	58.3556	9.82215	14.1499	42.3851	37.6273	35.3632	23.2731	91.4931	60.1567	33.1983	29.3231	26.6216	11.9222
100577602	150.185	85.5834	79.8189	103.597	104.376	79.7296	51.9272	129.337	113.272	158.113	202.204	182.946	73.0667	66.791	62.1466	43.8563	42.2686	141.426	64.2254	107.84	59.7171	51.1856	105.18	38.1291	141.293	156.239	228.373	163.532	96.0778	71.9288	81.5974	54.0534
100577603	909.533	644.485	770.936	1088.83	472.142	737.121	1048.89	1787.95	772.437	935.507	1717.28	1981.54	883.265	664.96	658.166	839.824	569.279	770.611	789.536	1071.57	374.511	352.555	1198.15	988.335	665.485	705.134	2250.09	1393.34	969.039	799.086	1050.21	478.757
100577605	13.7054	20.85	25.3187	46.3096	26.3837	23.4108	22.7405	46.4962	23.8355	34.4976	71.7077	55.4892	29.6546	6.81133	11.4685	13.9758	25.3106	16.7363	28.9745	59.6714	22.3801	8.25707	60.233	25.7102	27.6744	32.6384	87.1221	61.9759	36.0405	6.84243	42.8065	20.4858
100577606	640.879	292.02	311.664	277.458	448.315	350.658	195.986	448.874	421.185	500.451	636.713	635.524	271.657	276.359	246.259	229.349	232.491	761.515	258.232	360.145	332.937	201.385	476.403	206.643	638.163	883.088	751.019	445.964	293.811	307.008	316.774	164.787
100577607	323.383	214.089	169.542	241.131	278.002	250.436	173.531	255.392	339.534	356.774	418.498	419.614	130.502	111.797	121.997	125.785	160.229	501.153	150.05	205.396	221.716	124.377	225.14	160.36	515.395	668.828	427.377	324.432	149.467	166.241	304.692	102.428
100577610	3329.53	1794.81	1992.19	2105.94	2965.77	2293.39	1779.06	3127.32	3052.46	3848.39	4858.31	4453.45	1854.72	1519.92	1274.78	1552.95	1632.45	3424.2	1713.81	1996.69	1845.59	1255.99	2710.26	1667.57	4498.99	5586.55	5074.41	3236.13	2071.57	1539.46	2089.27	1360.3
100577614	371.483	179.476	130.951	289.364	896.373	513.225	401.009	801.765	1134.67	968.992	991.171	637.92	322.77	74.4717	98.2381	165.388	497.713	836.103	344.289	283.583	697.514	417.975	622.428	676.181	981.777	1614.14	947.602	976.684	492.289	118.814	259.029	175.686
100577620	281.62	176.601	132.759	182.773	105.36	138.562	138.67	254.485	157.317	207.782	362.213	257.769	135.615	156.225	95.1683	102.81	79.1259	471.918	104.604	173.461	76.5228	76.5476	222.751	116.834	141.407	129.948	332.734	224.034	136.569	142.516	146.448	74.9746
100577623	2606.27	1106.05	1342.16	1470.2	1778.7	1289.92	977.115	2014.21	2004.58	2151.3	3031.74	2458.51	1138.44	1100.7	948.611	762.131	920.146	3340.6	1212.08	1538.92	1075.24	810.567	1790.13	958.633	2616.53	3133.05	3182.38	2237.05	1340.47	1524.59	1429.37	793.925
100577629	1483.02	893.446	1292.71	1159.6	1525.14	1536.51	1130.03	1857.58	1959.1	2250.63	3385.38	2777.93	1096.77	802.375	714.706	902.71	862.191	1811.36	1152.92	1483.97	1041.43	649.139	1992.49	1084.93	1639.45	2138.86	3485.35	2524.24	1204.83	1067.42	1016.7	579.903
100577632	301.596	200.103	336.608	473.323	153.83	324.955	435.296	781.6	428.206	623.177	1209.59	1059.84	429.467	318.457	278.983	311.064	329.508	697.607	392.569	528.684	241.634	127.681	596.991	403.659	445.207	444.233	1946.13	1181.57	463.77	442.926	359.685	170.375
100577634	2.08795	0	0	1.10331	0	2.93745	0	0	0	0.997166	0	0	0	0	0	0	1.93065	0	0	0	0	0	0	1.02298	0	2.63311	0	0	0	0	0	1.06536
100577635	30.9377	15.3078	31.1873	39.1367	10.3885	18.5306	27.2131	44.2423	20.1701	30.6498	51.2323	55.9668	18.2351	25.7741	25.4919	28.1027	16.3891	32.0959	20.8796	37.9805	10.6645	13.4581	42.7664	18.1	15.6644	21.6543	58.0763	30.9107	20.966	35.3405	49.8091	21.706
100577636	82.6047	105.939	73.6819	122	65.3754	91.394	108.825	151.832	87.2707	129.833	250.539	192.19	118.148	84.7487	49.911	85.3431	61.0298	160.41	69.1198	91.2477	44.2731	40.7677	108.616	91.2713	89.2309	108.906	243.137	139.854	95.4535	97.7208	119.893	54.1814
100577638	3301.39	1129.37	1135.28	1095.62	845.538	1003.22	878.619	1961.24	1283.85	1892.95	2505.83	2482.04	1024.66	1480.41	1417.11	1213.96	905.2	2725.41	866.63	1717.53	587.473	556.764	1687.72	886.779	1178.19	944.327	2766.44	1811	1178.68	1599	1454.98	700.655
100577640	204.998	60.7572	81.6365	99.5578	99.8907	83.296	64.0641	143.48	99.2539	132.395	263.502	190.413	93.6935	96.3265	45.0161	32.6163	39.6953	233.579	80.6189	123.606	60.9381	52.8117	141.957	52.9473	141.58	180.725	300.237	168.573	116.142	105.059	111.074	63.364
100577641	2733.85	1006.16	1210.47	1075.18	1571.15	857.444	1192.81	1786.27	849.73	1170.91	1835.3	1624.23	932.893	990.108	932.729	926.4	679.612	3448.1	740.973	941.352	610.828	476.021	1342.79	894.646	1130.14	1461.78	1676.01	922.466	1029.39	1108.74	1346.46	797.882
100577644	1388.55	906.579	952.35	1272.97	2421.56	1305.81	886.417	2075.91	1888.39	2323.09	3634.65	3351.45	1295.42	808.818	585.452	610.834	528.394	1230.98	929.58	962.878	853.994	878.644	1831.69	438.89	3681.64	4613.36	3915.5	2450.95	1082.59	952.002	1336.26	698.411
100577646	25.2416	23.3663	34.0645	10.3319	5.07318	21.9354	28.6512	27.1906	13.8456	20.3851	53.0154	21.226	12.0528	16.8331	16.3266	16.9394	8.41737	29.6454	13.7219	31.4501	8.15436	5.08568	34.4303	10.9129	10.7386	28.8547	34.792	61.627	37.729	15.9196	18.963	6.10363
100577648	1445	927.856	971.798	1020.45	1678.41	1028.93	842.058	1591.79	1387.24	1556.78	2182.3	2086.97	928.387	674.806	648.66	717.645	717.512	1569.74	787.009	1186.8	830.669	623.49	1340.31	669.648	1958.85	2881.77	2426.78	1621.48	943.721	758.558	1005.21	523.835
100577649	355.885	166.384	183.163	204.797	240.397	220.55	154.748	324.863	296.72	339.353	542.412	465.307	179.008	146.869	135.774	135.188	113.469	500.455	166.92	230.846	173.932	121.661	299.671	158.071	321.82	384.828	556.687	359.865	212.502	186.131	206.976	122.383
100577651	1239.24	561.346	604.132	600.039	986.343	581.312	415.699	842.743	790.108	1153.11	1366.73	1333.2	549.604	547.226	404.004	328.504	388.698	990.617	489.808	577.184	573.351	457.619	808.228	377.415	1368.08	1633.46	1317.32	882.215	582.177	488.195	627.173	388.988
100577654	1.90122	0.465107	1.81331	0	0	0	0	0	0	0	0	1.44525	0	0	0	0.481089	0	1.47524	0	1.04819	0.420999	0	1.45355	0.462128	0	0	0.479957	0	0.483911	0	0.940113	0
100577655	3.43924	5.2892	5.15613	7.68741	7.45299	5.50448	1.48051	6.14516	2.36392	2.34925	12.617	3.98562	7.01062	3.69176	3.01403	2.48686	2.2802	8.64111	3.48481	2.70933	1.30592	2.7579	3.50653	7.16705	7.3102	6.11117	9.92627	4.54222	4.5033	2.65403	1.94444	4.42836
100577656	94.2056	44.9228	71.492	74.1762	37.7626	66.0405	65.5698	110.29	85.2863	109.94	147.588	137.358	61.7088	57.7496	51.7304	69.4331	52.3007	251.244	57.3493	99.7663	45.7457	37.5283	123.556	64.231	82.151	88.3409	212.237	148.159	74.5435	65.5806	54.8037	29.5296
100577661	1108.38	654.16	802.492	847.463	1394.86	716.524	652.447	1261.53	1286.22	1701.58	2027.22	2071.92	788.805	660.614	423.61	541.321	534.15	1161.36	682.942	658.53	748.299	656.658	1103.05	585.903	2288.91	2797.61	2364.03	1441.26	782.065	674.356	825.209	398.133
100577667	75.1879	44.5281	53.5191	35.9337	42.4795	62.6829	40.5058	93.7135	64.3416	90.3623	150.358	69.1785	39.655	43.4166	26.6423	27.9515	22.7625	74.6749	72.3606	67.5455	24.5148	23.0743	98.1995	53.0321	53.04	54.0439	167.938	87.4319	67.0356	53.3743	40.7953	30.8298
100577669	490.694	335.678	410.724	515.801	270.172	351.989	548.958	755.876	397.599	528.436	876.486	698.787	430.456	458.882	358.526	388.465	286.431	721.181	363.254	534.033	207.829	204.497	607.526	409.946	357.822	422.978	1219.58	816.588	502.783	432.8	514.514	269.298
100577670	100.819	93.9027	100.669	151.681	41.5387	106.459	83.8958	222.921	102.28	153.679	225.65	225.364	131.655	143.172	110.401	132.959	74.5692	142.748	90.097	249.952	42.3216	46.2712	154.472	100.408	79.2511	84.9675	249.784	232.724	122.349	123.361	99.3367	54.267
100577671	0	0	0	0	0	2.40308	1.297	1.32509	2.44537	0	1.29224	0	0	0	0	0	0	0	0	0	0	0	0	3.77081	0	4.32533	0	0	1.32171	0	0	0
100577672	300.318	115.133	160.842	177.849	167.386	140.585	132.153	247.996	166.96	220.666	359.355	280.408	135.569	116.844	70.3337	90.4366	81.8752	333.989	113.652	158.426	83.9861	74.5636	205.582	124.345	199.104	215.504	401.184	206.004	147.87	143.555	145.295	80.5168
100577673	1639.52	753.171	920.663	1073.64	1319.82	1022.56	742.213	1580.1	1457.21	1546.98	2647.62	2471.38	964.85	748.239	508.148	496.12	525.353	1768.32	849.464	977.054	955.008	651.983	1541.56	590.679	2034.42	2520	2569.62	1813.24	1015.24	985.896	1077.63	570.27
100577675	424.37	257.538	219.688	315.536	333.848	270.782	278.779	622.323	364.987	504.793	841.521	504.4	336.933	190.303	227.695	281.394	216.146	441.43	247.829	283.954	197.15	145.801	449.519	243.196	284.366	317.819	543.66	354.955	341.436	374.688	376.802	186.397
100577676	241.902	81.2755	109.597	96.1186	157.397	135.729	87.8158	181.381	161.449	184.651	262.436	245.85	77.758	76.4598	60.2597	85.2118	73.6086	239.354	141.191	101.041	116.536	76.083	166.526	99.2579	232.302	363.2	303.556	206.246	105.302	105.104	97.6082	62.2201
100577678	11.3906	6.22987	3.64967	3.32765	5.09589	3.5662	3.83904	6.24371	6.9167	11.6492	15.6132	9.14603	3.24979	3.42472	4.55114	1.28919	5.89616	12.496	5.79621	4.21557	5.64832	9.53961	15.5286	2.3355	10.6041	23.8124	23.8466	8.50546	2.44716	5.513	5.05315	3.83949
100577679	122.366	80.0239	98.4985	94.2297	141.061	77.6041	89.439	159.802	105.873	172.096	187.58	175.044	86.4127	77.5264	67.8005	56.926	69.6575	195.903	66.1862	105.248	71.4117	56.6254	145.572	67.8025	124.216	251.716	230.6	160.363	101.637	72.3699	74.6186	53.2504
100577680	421.183	300.209	277.262	210.851	30.8929	22.0365	17.8176	19.329	39.4333	40.2356	33.3633	34.2336	56.4565	126.612	56.0932	16.9362	26.2771	57.7147	28.742	43.4859	14.0076	8.31082	35.1523	24.9325	38.9531	57.5514	66.0574	42.4994	35.2372	69.5205	74.6605	47.8731
100577681	92.0215	55.4263	51.1454	67.5303	67.0349	54.2923	44.6995	95.9033	85.1345	111.206	162.367	144.637	75.2593	45.6057	41.8735	26.1076	23.9324	119.785	38.9341	84.7755	34.5027	48.2589	97.4468	28.5243	119.515	116.177	185.465	105.45	59.747	61.1985	68.0608	43.5675
100577682	1761.63	1038.36	1031.11	1305.75	981.486	1029.88	933.317	2414.58	1364.57	1747.36	2722.33	3088.72	938.827	747.477	722.512	760.912	621.707	834.27	843.006	1101.6	707.468	568.39	1648.01	788.405	1348.16	1392.7	2637.56	1394.54	936.393	1093.42	1316.28	738.603
100577683	0	0	0	0	0	0	2.84473	0	0	0	0	0	0	0	0	0	0	0	0	9.38973	0	0	0	0	0	0	0	0	0	3.13027	0	0
100577687	646.741	342.907	411.109	344.477	277.021	288.137	289.902	649.497	334.021	457.775	743.273	637.196	325.072	342.775	283.047	223.052	201.996	619.541	274.213	375.603	181.124	153.739	523.769	267.952	307.478	347.411	793.709	501.148	364.586	462.362	340.013	168.993
100577689	134.885	91.6717	100.867	103.362	125.413	91.3012	71.7423	150.308	115.886	131.826	215.595	166.754	84.7533	76.4838	45.0067	57.1845	46.7012	166.598	69.4676	90.1115	67.7346	45.4019	129.367	60.8385	134.6	193.209	173.157	124.916	76.8964	75.6044	87.8851	43.8707
100577690	802.428	251.515	332.06	347.203	527.89	342.182	168.605	532.806	438.053	535.401	689.791	623.669	268.95	210.71	219.667	184.745	168.375	719.257	280.675	500.883	359.744	306.349	549.692	179.064	890.738	1031.59	800.259	618.758	278.922	297.712	415.378	164.949
100577692	153.829	110.15	101.353	115.043	69.1821	130.699	125.99	209.049	130.895	173.102	460.099	258.801	143.567	99.8869	170.196	101.291	78.9935	131.487	140.643	216.264	57.2117	58.3889	214.827	143.031	104.649	132.463	342.436	309.071	162.137	130.044	126.511	70.1087
100577693	63.1487	90.9884	94.5392	104.821	74.1762	76.6158	63.9049	105.082	71.9485	102.945	143.347	95.4253	57.2783	65.2207	126.935	37.6911	23.1481	83.2718	40.7493	102.864	55.5786	41.1287	99.4865	18.148	79.072	102.637	215.274	106.99	71.7709	60.7778	110.628	43.3988
100577694	38.9375	19.9131	34.6204	43.1439	33.995	24.2931	35.6061	61.1309	31.3189	63.8255	95.8213	48.4961	27.6677	26.2662	34.637	19.1726	25.0433	114.224	24.3002	35.4872	13.5207	8.82589	38.7537	33.7694	37.7336	48.251	93.1939	54.4604	41.5759	29.0876	36.5007	14.6211
100577695	6.63463	24.5601	12.4921	10.0345	17.2815	10.7017	24.2336	36.6069	15.1449	5.59243	43.8163	15.8862	18.9636	16.4485	10.969	8.6143	17.609	13.7722	18.2957	9.50202	9.22999	12.7124	13.8605	26.137	9.10684	17.2213	50.1184	15.7237	15.641	9.35309	19.1955	7.74402
100577696	9.06644	2.95412	7.34702	13.9596	4.27211	9.07996	10.7723	8.05899	9.05875	8.35194	12.2164	12.5442	6.8237	10.4139	3.08973	6.10963	5.30432	17.3745	6.12708	10.7182	0.296688	1.88032	16.0621	9.77592	6.15285	9.9856	18.2509	10.6737	8.86546	7.95431	1.65405	4.68345
100577697	262.15	135.638	195.613	207.93	74.3707	166.418	195.438	415.336	170.362	253.5	370.175	488.811	175.573	218.625	192.322	223.053	156.579	321.974	186.347	370.653	82.9235	78.7654	279.126	197.439	178.848	147.231	501.246	364.65	201.337	191.986	214.079	122.264
100577698	34.5856	7.86512	28.3491	28.4301	20.2834	15.0074	15.5331	34.729	36.8097	23.0276	15.3057	40.8494	23.3491	27.929	32.8372	48.1997	34.3653	8.9434	35.0313	71.6368	16.453	14.4734	40.9895	15.6428	17.3404	70.895	40.6721	96.5718	68.0908	15.3885	50.895	21.1192
100577699	1689.32	1372.14	1780.65	1179.05	1687.54	1303.42	981.348	1856.56	1511.2	1726.92	2736.81	2174.23	1148.83	915.533	1070.64	901.338	960.562	1568.83	996.121	1637.43	1248	737.413	1653.96	911.635	2620.07	3672.36	2877.91	2105.43	1198.76	1255.09	1549.34	846.096
100577702	1058.03	875.454	838.676	946.754	1264.45	894.933	762.383	1433.65	1516.17	1831.82	2405.16	2521.49	944.031	648.517	689.984	565.129	550.117	1174.78	658.22	937.382	845.786	682.438	1169.59	778.098	2047.45	1894.53	2385.13	1637.23	996.479	724.874	741.173	491.842
100577704	625.359	243.545	237.338	195.923	160.243	165.746	209.415	300.505	216.081	268.637	348.897	271.694	245.713	272.99	218.5	178.38	195.106	759.701	258.784	243.222	149.498	93.6434	286.465	235.41	183.03	287.591	505.748	232.04	242.063	329.5	275.311	154.476
100577707	2599.82	1508.96	1499.21	1896.36	2103.22	1792.26	1713.27	3335.95	2702.59	3109.78	4575.88	3774.93	1609.89	1148.01	1142.7	1115.75	1408.02	2904.08	1709.28	1770.22	1217.09	1061.18	2779.36	1866.7	2488.02	2679.29	4959.07	3136.73	2038.97	1700.97	1862.58	1040.16
100577711	62.7136	31.4386	35.5014	36.6157	49.2163	57.9915	49.5281	56.752	34.228	74.9307	80.1993	45.8078	35.0195	20.7656	21.1324	22.4123	20.4747	79.0391	28.8658	23.6471	40.5707	22.1808	48.9247	31.2818	76.429	85.6837	86.8368	51.3753	49.559	43.324	32.6341	23.7292
100577712	413.481	241.082	368.768	286.774	252.74	278.26	251.385	414.483	291.565	422.752	620.115	713.797	231.968	180.823	280.558	367.147	145.443	382.142	161.053	424.37	156.781	132.241	286.317	219.923	258.849	246.538	748.83	309.668	190.639	267.294	337.242	170.344
100577714	6.1376	2.01043	1.97139	2.16106	4.14102	4.79623	6.20598	7.43464	0	4.88556	17.4436	7.36966	2.10758	10.011	3.13831	5.2043	0	2.11473	2.06986	6.81601	6.40508	0	1.04942	1.00207	7.23832	2.57867	14.6486	7.40109	9.47061	6.70823	1.02719	5.21568
100577715	0.619107	3.03247	0.592064	0	0	0	0	1.93408	0	1.18378	1.2275	2.42612	0	1.33325	1.26605	0	0.536601	0.640372	1.25417	1.98728	1.09957	0	0.632158	1.20626	0	3.60505	3.13637	0.636901	0	1.34144	0	0
100577717	21.1841	48.5072	37.8526	59.6687	54.2025	24.4397	35.4926	101.095	33.7144	47.5351	57.1946	38.1088	33.6855	25.7868	31.2878	17.1063	27.8707	16.8183	30.2378	34.1148	15.7476	6.94275	53.3568	28.0018	18.7311	30.0701	86.3395	41.6718	34.424	29.493	37.3401	23.4617
100577719	475.975	233.711	403.61	215.825	173.442	215.252	255.44	541.696	218.794	314.119	653.93	473.027	285.534	294.66	243.064	234.45	148.837	749.013	166.67	252.598	144.441	79.6334	333.96	276.919	148.561	222.921	499.853	289.308	313.674	446.494	271.106	104.923
100577721	2.28017	4.52448	2.24978	7.44901	11.4565	2.1606	0	9.38674	2.16383	8.69072	21.3746	4.86456	2.41013	2.55761	4.66616	11.7437	4.18065	11.7616	0	7.72184	2.08725	4.39	7.12249	0	6.2064	23.7443	26.4433	4.78498	0	0	4.74651	14.5799
100577722	290.955	133.99	136.461	118.747	187.079	141.223	69.054	208.112	183.864	254.499	306.726	262.124	153.467	106.793	85.8391	89.2985	88.5707	397.032	100.546	147.623	130.97	74.8001	141.315	58.5695	264.541	366.446	324.666	278.447	97.9596	105.468	143.68	72.4264
100577723	31.2913	17.3161	26.1777	26.1357	19.3748	27.0365	21.844	34.21	26.9556	29.9038	67.9697	41.8542	13.1659	13.8844	7.38395	12.22	24.5233	48.9493	24.3676	36.4272	20.7305	9.80586	22.9881	20.3735	46.6331	25.4783	76.7444	62.8642	36.9865	26.1814	34.4309	10.5565
100577724	456.472	222.887	206.688	265.221	391.242	306.534	235.909	467.745	394.627	522.14	595.751	603.179	222.655	256.756	179.459	170.213	241.239	512.942	187.792	292.388	266.907	235.984	374.221	164.182	662.398	712.973	762.731	412.567	270.053	233.141	254.146	152.538
100577725	78.2545	46.1555	33.5605	44.7817	77.9815	70.0478	19.522	52.4582	67.1141	49.6038	94.9752	66.9831	43.9675	31.0984	26.9376	13.9073	11.7702	134.67	39.0248	68.7117	50.8882	19.5688	78.453	27.4083	113.811	42.5108	104.145	35.4916	43.0844	84.9306	114.897	36.7634
100577727	1981.78	759.645	878.483	805.642	1326.54	980.18	603.176	1306.83	1512.01	1686.96	1995.35	1792.56	574.567	712.749	715.913	575.596	638.536	1791.67	774.766	927.883	859.028	528.691	1278.75	829.066	1687.13	2200.72	2151.76	1555.27	990.598	711.564	923.658	530.332
100577731	9.43042	17.3967	6.83539	11.2484	6.70854	16.6027	19.1084	6.11278	18.0504	11.2562	34.4486	29.2461	18.2729	9.00711	9.64463	13.214	11.9788	14.618	15.4973	14.4295	9.51672	11.1483	31.5	18.516	10.4591	28.8384	33.8864	20.7506	7.29742	16.8067	15.4559	6.04278
100577735	699.147	463.166	562.868	580.815	630.197	588.57	535.414	1063.7	794.768	959.925	1321.72	1318.14	517.543	398.108	314.77	340.427	456.438	854.756	491.125	510.028	454.212	328.216	827.99	482.146	942.282	1091.77	1478.72	991.021	613.582	443.194	501.734	308.938
100577737	3.90789	1.53322	5.24803	3.28347	6.28773	8.04599	4.72741	7.31628	5.20471	10.6001	10.8988	7.19072	1.58759	5.06936	3.99601	0.793427	3.62004	7.27387	1.58256	1.73049	2.75852	2.20363	7.1961	6.10484	13.072	6.52796	14.3085	10.4724	8.00341	6.79795	7.01595	3.16186
100577739	234.963	135.974	170.743	197.818	114.964	174.22	142.618	320.318	192.392	273.353	388.992	319.788	172.943	156.582	135.532	132.867	103.186	332.185	161.904	220.41	106.878	95.8317	243.775	151.625	198.158	247.275	482.776	284.754	192.083	166.703	162.172	97.2235
100577742	315.906	140.27	112.616	159.346	169.484	173.635	137.991	250.172	191.835	253.251	323.814	339.484	117.277	111.804	90.7625	112.462	92.9816	300.142	103.011	169.564	121.721	81.6631	222.49	119.132	239.615	240.599	400.819	248.613	165.169	131.816	167.83	93.3858
100577743	26.9451	4.22076	16.9815	8.44135	9.47731	8.05324	4.87455	10.6685	6.73887	10.8213	18.6549	4.92457	6.59733	7.52877	2.20399	6.00371	7.50063	15.0521	1.63791	9.51536	5.73446	8.07264	13.7437	5.24417	9.91409	27.7384	29.4292	12.7391	17.0288	11.6562	5.33888	5.40559
100577744	0	1.82561	5.42041	5.96681	0	1.74298	0	0	3.51478	8.80098	1.89755	3.88969	0	4.09718	0	3.78648	5.09214	1.90535	0	12.434	0	0	0	0	0	3.16747	0	9.63268	0	2.05454	9.48767	1.93722
100577746	1151.3	519.102	791.339	411.289	544.849	430.323	359.789	847.734	448.461	653.401	963.243	982.183	496.392	568.535	483.59	519.735	355.617	962.798	341.445	675.587	303.913	230.019	764.544	377.918	479.465	522.794	1005.68	568.993	500.924	621.167	587.895	303.976
100577748	142.983	139.3	139.794	187.262	207.683	124.405	123.863	329.08	87.8877	162.651	270.689	184.246	102.553	58.3345	153.508	90.8341	90.7058	46.8587	92.8618	146.618	95.2949	110.508	351.871	148.07	95.9161	113.177	233.033	87.5814	113.223	158.912	203.76	142.995
100577749	0.403327	0.787691	0.191362	0.626795	0.479387	1.3148	0.605495	1.68509	0.778019	1.15783	0.395054	1.82571	0.81742	0	0.412326	1.01791	0.187559	1.46114	0.409007	1.77263	0.177753	0	1.0246	0.586029	0.87748	0.498095	0.809378	0.825835	0.817057	0.433019	0.989695	0
100577751	77.8827	34.6627	51.9118	70.6459	80.019	65.2541	132.05	73.3402	77.7235	85.2303	131.262	115.36	85.9632	56.6278	62.6168	47.5231	59.5123	161.965	50.9102	74.4491	41.3179	35.6028	95.7468	106.866	87.4258	77.513	139.674	139.977	79.4429	40.4675	36.6393	42.1282
100577752	51.2392	29.2138	24.9272	29.1522	22.0258	34.7982	19.9872	68.1703	49.0893	51.6643	60.348	56.1937	38.5176	22.881	28.8735	22.0637	17.4043	66.678	18.7273	47.2548	24.3443	14.8029	38.6303	26.9179	42.6809	38.6842	82.2873	65.1785	38.7753	33.2655	37.4907	22.7665
100577753	2554.97	1391.52	1329.64	1527.57	1624.3	1317.64	1333.96	2338.76	1820.45	2397.73	3392.54	2941.43	1462.28	1391.28	1040.56	1051.4	1232.84	2090.63	1035.63	1642.9	978.076	842.997	2067.62	1302.45	2446.27	2542.74	3316.56	1910.82	1225.91	1289.15	1630.64	954.005
100577754	36.5594	8.31519	5.45915	10.4929	14.9518	2.64558	12.8579	24.7507	21.4926	28.1828	27.1039	17.556	7.2992	13.8914	2.8764	4.30829	19.4545	37.7662	2.84216	15.6941	15.1984	5.33849	26.0826	1.38475	15.0398	28.6329	42.0921	13.1391	7.28547	30.998	12.846	8.71814
100577755	0	1.72213	2.52895	0.923421	1.41501	0	1.77078	1.82355	0	3.35281	2.6286	0.899159	1.80207	4.75253	0	1.7827	4.06039	0	0.887884	2.91704	0	3.30272	0.898421	0	0	4.40664	6.2595	3.62063	0	0.955734	0	0
100577756	83.4958	49.3007	50.6214	59.731	73.6199	58.905	47.0665	109.898	85.5562	118.99	207.577	123.133	59.4873	39.061	23.5419	28.9471	33.661	116.694	43.501	58.2779	35.2348	36.4566	60.0917	40.7234	108.079	106.256	176.01	119.46	64.7021	57.9208	37.2729	36.8418
100577758	31.7139	12.5456	12.246	10.2071	12.2109	10.2592	14.7239	32.3915	26.9706	47.2295	51.3775	38.4689	16.823	11.1612	9.97744	19.1612	11.3125	30.9111	12.9728	12.7996	5.41501	12.0043	24.2843	11.2872	24.6115	17.2453	52.5124	28.8578	11.8275	8.58771	7.87017	7.97197
100577759	46.4906	34.4751	50.4477	51.7455	39.3575	45.6502	38.6306	64.7471	31.0285	50.5261	119.527	80.3473	60.3328	35.1835	24.067	28.1412	6.92492	137.769	29.7146	82.5016	14.3525	19.8663	77.9284	32.2636	35.9275	30.7126	97.5127	59.7274	38.5633	67.2081	28.7824	31.2221
100577763	182.534	124.829	142.199	158.714	109.588	148.79	105.339	221.84	150.348	202.158	315.341	293.947	126.045	100.199	91.8104	105.337	76.271	246.634	111.95	162.843	78.687	73.7194	184.132	98.6769	151.624	192.901	347.581	233.266	132.21	99.2837	132.727	79.1985
100577764	3451.17	1897.39	1987.81	2293.5	3076.19	2051.79	1842.1	3267.01	2721.63	3506.9	4779.06	4497.55	1833.96	1548.03	1308.83	1502.69	1656.82	3046.72	1556.84	2297.42	1671.67	1246.98	3025.68	1880.73	3575.84	4221.28	5039.6	3536.19	2068.69	1679.6	2171.75	1148.13
100577766	374.061	167.682	188.714	196.001	196.715	208.94	159.274	352.895	246.441	300.502	453.866	409.986	174.038	196.856	149.285	165.954	103.61	350.546	121.38	234.975	119.747	103.472	281.589	176.903	255.181	275.274	518.995	345.997	188.933	195.07	195.565	124.12
100577767	59.0356	84.8359	60.1282	14.7772	46.9413	63.6235	30.437	34.925	109.996	102.478	49.1842	34.565	0	25.506	129.809	27.4501	28.4152	23.7907	15.1866	35.1979	26.895	17.206	46.8319	30.0062	25.5548	60.7729	73.7161	26.023	9.8433	45.7948	31.626	11.2281
100577769	138.608	90.6488	160.119	98.3998	69.2376	74.6069	80.8417	110.03	54.8332	72.0073	105.462	135.45	99.1165	103.15	70.8085	107.395	60.9506	139.352	54.2338	149.504	30.9449	35.1243	144.753	46.9424	49.9842	40.0248	116.478	84.4499	94.8519	108.442	117.473	50.1566
100577771	1629.81	832.855	982.009	1130.75	1706.19	1281.17	1074.38	1836.48	1854.1	2194.46	2716.24	1946.17	1191.74	844.129	623.16	570.154	887.777	2006.73	992.023	1165.5	1097.99	763.721	1637.04	1050.46	2249.35	2961.59	3003.21	2467.26	1123.74	896.528	906.076	457.549
100577772	19.8481	13.3527	15.3812	12.6929	16.3034	9.30045	5.13339	20.3707	21.428	17.0065	34.4278	11.834	8.52363	2.97373	9.52974	2.87301	5.05802	39.0575	9.01125	19.616	7.25432	1.19126	9.64885	13.4315	12.2063	6.76488	13.9986	15.758	10.3311	7.92985	5.92062	6.90181
100577773	21.9797	0	0	0	17.3425	0	0	0	10.2497	10.3549	23.7583	12.1698	12.03	0	0	0	0	34.1015	10.5229	0	0	0	0	0	21.0821	0	0	0	0	12.4854	11.5672	0
100577777	140.419	50.1203	51.5964	64.3346	103.369	79.723	40.2877	69.1514	129.941	146.98	153.833	141.298	64.9489	31.145	33.4844	87.4141	51.2691	153.247	59.4783	75.1634	62.0388	42.4541	105.538	52.1154	117.353	150.332	181.289	125.431	81.9695	49.1303	58.5532	42.3185
100577778	28.7854	17.7943	25.542	32.1435	11.6967	24.0486	31.9624	57.8944	26.2389	40.0828	58.8802	50.2033	36.0397	26.029	23.2353	26.5876	13.5924	39.7064	19.4439	61.2769	9.84602	8.9786	35.5332	22.1043	16.8003	12.5671	70.4223	59.1472	40.1264	24.559	20.9934	17.7094
100577781	504.376	490.401	484.329	459.056	405.609	414.486	363.522	845.167	593.123	650.326	882.221	706.519	354.977	328.173	298.524	301.337	277.17	1089.58	419.825	917.567	324.711	217.278	788.938	423.934	517.379	505.596	1329.91	769.95	520.543	513.336	608.237	331.313
100577782	25.0258	6.19967	5.99226	2.26017	12.1623	2.54843	4.27452	4.21071	11.8913	7.95112	6.47802	8.85085	2.19528	2.32783	2.77189	6.43232	1.91424	19.3674	6.31164	11.7408	10.104	2.00109	0	10.3677	9.65253	15.2455	5.58818	10.9146	2.80561	5.96773	8.63355	4.4146
100577783	5177.16	4331.07	5691.07	5662.87	3301.28	4286.14	5296.41	9369.27	5505.07	6898.96	11683.3	11133.7	4985.87	4446.38	4133.48	4357.18	3596.12	6510.19	4394.54	7277.63	2359.63	1989.17	7370.55	4804.12	4321.85	4654.15	13711.5	11438.5	5702.5	4393.79	4900.64	2626.33
100577784	264.697	160.166	200.318	196.17	206.449	182.9	131.425	274.731	204.368	261.113	434.833	362.777	156.697	152.874	108.433	109.997	82.9116	291.552	142.164	224.297	105.977	82.9454	240.084	113.443	242.268	290.702	439.973	266.46	198.826	132.351	183.98	101.664
100577786	23.1825	11.1011	11.4896	19.5141	9.46445	9.32306	1.99538	8.01864	11.7957	12.6516	19.9797	9.11014	5.69543	2.40557	2.25794	6.74495	3.06103	14.8321	13.6516	5.61026	2.96673	6.62749	12.8752	9.74359	38.1814	25.2213	22.0495	14.9775	10.7072	3.62615	2.2221	8.53836
100577787	0.880275	0	1.69191	0	1.42004	2.47347	2.66548	2.64449	0	0	1.75863	0	0	0.953874	0	0	0	3.11793	0.890957	1.95152	0	0.828583	1.80314	0	5.23853	0.818474	5.38427	0	0	0	3.38914	2.67986
100577788	53.8637	45.4601	34.7718	20.4467	31.3659	42.1827	18.2139	87.7187	33.1117	52.6466	88.1492	41.2193	31.8747	26.6658	30.1681	56.254	23.6783	22.5262	18.1518	22.8651	14.9834	10.9338	34.3118	21.4338	33.0677	59.6593	62.0359	30.5804	21.2131	28.1948	44.1069	17.1543
100577789	264.686	165.744	342.225	338.238	146.121	193.286	253.756	414.628	326.885	336.001	728.566	387.525	223.219	138.857	120.145	130.88	129.758	471.652	336.678	467.152	180.285	151.735	444.261	219.001	238.687	238.884	787.005	540.65	370.447	253.831	234.195	184.469
100577795	234.342	162.972	201.203	125.773	137.585	152.059	122.854	276.965	208.088	270.678	423.418	428.593	165.007	175.46	163.734	167.728	112.965	199.267	105.193	277.369	84.6449	78.7888	244.471	156.347	193.417	177.134	435.715	334.925	153.764	160.017	188.087	70.8502
100577797	465.734	219.241	229.975	274.211	464.34	273.468	150.895	417.627	571.07	608.696	567.555	527.78	215.155	151.572	197.054	157.323	166.595	610.84	236.615	188.793	364.969	177.496	529.4	179.757	849.652	1309.62	621.753	503.901	356.967	258.724	214.031	163.447
100577798	138.396	80.833	80.0457	122.396	89.2522	80.5027	81.7087	219.268	120.838	192.072	200.463	376.116	71.3748	46.4331	69.5767	48.2932	35.7533	121.306	102.704	107.795	55.0551	26.4338	170.28	97.7616	81.5468	170.95	252.354	146.601	59.3191	67.85	84.0762	54.2839
100577801	334.764	216.366	267.436	257.389	170.833	232.444	251.372	500.946	319.266	377.378	739.115	602.121	298.506	251.638	230.049	220.829	191.234	363.064	255.673	367.177	117.896	122.378	464.005	349.624	253.378	242.788	860.503	518.489	317.665	296.771	238.164	149.938
100577803	170.47	72.4348	68.1987	95.5522	121.771	84.673	31.5049	149.034	156.772	164.233	222.106	207.626	74.9175	50.2475	47.6618	24.3087	30.2496	132.234	70.8107	106.73	110.081	82.4584	131.98	20.123	312.296	366.018	251.933	169.982	98.6572	80.1587	87.3883	61.7159
100577805	72.8331	80.3201	55.1228	70.3399	75.2016	49.9026	60.742	128.28	91.5688	94.7683	257.43	133.724	114.111	66.2167	62.3719	19.217	37.8828	135.106	44.6103	39.97	39.4279	36.3305	95.2729	33.3495	118.026	126.278	194.563	129.43	68.2408	44.8504	67.2294	39.8926
100577809	174.775	121.496	131.341	184.632	203.47	134.905	118.505	191.166	190.28	207.759	263.064	258.574	121.607	121.194	55.8349	49.4087	105.646	196.482	118.246	132.497	142.984	73.2204	185.143	88.3294	367.404	429.701	387.09	225.432	127.72	108.54	147.209	88.9073
100577810	62.7383	32.2473	18.5146	40.7589	21.1989	39.2592	31.9029	95.8841	55.2604	62.6006	127.457	137.702	47.9569	21.5257	45.8398	47.4508	27.6076	21.2891	36.3559	34.1352	17.8558	27.8577	75.5529	46.7987	51.8021	41.2542	167.27	88.4443	35.3328	46.6327	46.8778	33.5959
100577813	0	9.03311	1.26945	1.3936	3.49516	2.02207	3.27128	6.78811	6.26339	2.50164	6.10917	12.2361	2.71537	4.30466	0	0	0.996254	3.34153	9.272	4.7906	1.17816	0	6.74371	0	9.32513	5.76932	17.3727	8.15316	0	7.206	1.32644	1.34948
100577815	15.6813	8.8176	10.453	5.30367	5.93145	6.94847	5.50603	18.4008	26.8053	21.7489	20.8492	17.4429	13.1595	11.3349	6.01212	12.291	9.46745	22.7163	13.5095	11.6588	8.66809	3.66192	8.78334	17.8943	21.9163	23.024	44.2514	52.291	6.37609	17.7504	11.9911	6.26074
100577816	373.476	207.244	223.646	282.66	253.178	264.196	187.126	395.429	314.185	404.069	626	549.034	211.64	198.878	160.042	151.785	127.624	401.043	186.416	280.073	162.632	138.668	375.383	171.163	370.039	407.769	707.778	449.282	252.159	230.163	269.073	156.27
100577817	19.2195	13.9395	9.62855	10.5451	12.1179	18.7774	4.2148	8.68799	22.4534	18.366	23.3417	17.1104	8.57589	4.52256	1.70899	0.848742	5.41652	20.7366	5.07527	19.4404	5.21467	8.6461	37.6377	22.0452	32.4002	16.0743	37.4429	20.6836	3.42626	6.36709	10.8514	0
100577819	4378.63	3644.87	4490.38	3941.05	4222.95	3281.43	3808.26	6688.05	5677.83	5956.04	11076.5	7831.21	3669.28	2562.27	1313.33	954.17	1467.51	4181.96	2658.96	1974.42	2008.23	2500.3	6247.85	3413.44	7253.46	5947.48	10895.6	11258.8	5455.82	4845.4	2263.76	1844.21
100577822	18.0412	10.8116	13.6449	14.2886	9.78278	9.86723	5.04866	11.1134	6.88313	10.1536	9.5678	10.2348	7.75525	4.80686	10.4225	7.28985	4.97833	13.455	8.21186	20.0005	3.94559	4.58855	8.62006	6.37228	3.48358	6.34427	14.5568	10.2111	10.4547	9.80758	7.47057	7.08548
100577823	1041.59	697.192	682.072	893.648	1007.3	755.256	597.722	1018.98	832.882	1363.4	1522.3	1732.44	649.557	595.594	540.422	611.929	437.027	1665.43	526.058	761.678	588.993	480.034	854.538	488.634	1376.4	2037.55	1501.95	1025.34	672.147	750.761	701.669	341.793
100577825	64.6398	37.4979	27.5886	26.8877	32.6339	20.874	25.7273	26.3987	27.4076	41.497	74.4865	43.6698	24.0336	23.0663	7.58581	16.1794	12.7365	81.0501	33.2315	25.9021	19.9186	21.0057	58.7292	33.2346	39.3951	57.9313	56.4124	31.7765	35.9979	27.8191	21.3036	18.3934
100577827	39.3358	4.4543	12.7384	4.58199	2.09657	7.51125	3.00054	10.5969	7.73785	12.9636	21.8241	4.31954	3.24435	5.94839	5.77813	29.3063	5.20735	31.9367	6.00903	42.5441	3.6469	2.40546	9.48121	2.68996	15.1052	15.9013	11.1502	29.1162	5.78163	28.2965	3.75032	5.3465
100577829	74.5262	57.4835	45.0313	53.9471	40.4207	38.0388	31.9375	82.8908	51.2221	60.1326	89.4444	82.9291	40.8251	39.071	32.0642	24.7417	18.1588	146.547	40.5297	52.834	23.9125	15.1428	79.7226	35.831	51.5616	53.2194	111.947	56.9272	46.8875	58.6791	43.6204	23.8478
100577833	3962.57	2870.14	2778.58	2149.66	2913.08	2544.95	1814.12	3938.56	2781.6	3567.74	5125.05	4877.77	2425.31	2621.92	2130.05	2393.71	1506.92	3770.44	1623.62	3296.17	1766.35	1102.94	3332.45	1995	2882.03	4314.94	5125.25	3621.83	2348.63	2131.57	2278.02	1183.74
100577836	629.665	380.578	398.433	332.353	465.99	308.362	231.241	453.449	412.632	485.246	661.797	689.57	309.565	421.217	266.187	253.788	199.908	781.66	191.917	422.832	311.703	216.085	396.524	140.1	658.407	820.355	688.485	446.131	253.058	381.576	350.076	184.492
100577839	6.25733	6.83381	0	9.03109	6.17445	3.08416	3.18596	6.25095	5.53226	13.9667	3.64782	12.0002	5.69133	0	8.63774	0	2.22723	1484.45	1.48775	9.418	4.78273	0	5.81522	4.7363	5.75564	10.9608	14.9315	7.49314	5.22544	3.96929	11.0787	2.47453
100577840	122.986	69.7014	80.5357	46.1695	97.1215	81.6948	36.5281	114.614	103.383	155.377	173.08	178.827	93.838	76.0559	47.0099	32.9354	24.0897	159.171	43.9626	94.0824	53.5508	62.3306	91.9966	40.281	160.028	181.591	251.634	154.478	68.0143	83.2258	89.1181	43.3989
100577841	93.7698	59.6082	43.3432	62.9653	54.8682	64.3885	51.7928	92.0322	113.707	89.4606	165.36	83.1142	36.4366	31.5451	26.011	17.887	48.3149	98.4772	43.3454	81.7947	68.9438	30.258	132.948	54.9197	105.216	136.83	224.094	196.784	104.121	49.2508	50.2734	33.0572
100577844	308.12	176.881	166.064	170.791	514.55	188.72	193.216	354.726	617.404	790.434	822.653	484.466	258.293	170.152	251.102	201.763	178.35	417.43	155.489	271.828	192.067	107.532	266.406	254.72	430.729	486.877	374.098	394.471	218.316	206.349	200.232	113.078
100577845	264.58	167.876	167.751	173.031	138.47	164.329	126.437	319.843	191.224	320.123	491.21	338.364	147.722	133.544	131.567	112.885	85.3862	236.914	152.284	261.288	120.832	95.8831	290.074	169.907	219.502	189.168	469.648	356.542	203.926	187.993	196.541	108.591
100577846	524.979	263.914	316.659	346.046	360.11	315.618	277.049	465.273	388.801	579.196	779.723	716.899	285.229	256.706	199.479	192.192	223.708	502.011	250.298	349.917	207.97	195.283	446.378	243.903	446.94	534.15	823.943	515.769	341.425	295.492	344.913	197.593
100577847	679.952	643.461	776.889	857.467	560.538	648.125	850.926	1356.4	735.082	1109.05	1688.63	1863.18	703.756	618.161	498.22	641.429	503.269	782.635	643.919	791.653	381.799	344.738	1119.48	721.715	713.026	765.598	2027.47	1251.52	768.043	618.085	834.939	420.551
100577848	1.80841	5.30786	11.2062	3.29806	5.7693	4.64152	7.7161	8.01303	13.4906	0	22.7474	5.49521	1.38128	3.8787	0.92447	1.3725	4.61729	12.1617	7.78842	8.97047	6.80477	3.8043	15.6651	4.3943	5.93072	17.6028	8.21303	3.24938	6.90129	5.85624	8.48961	5.87817
100577849	17.7682	10.2968	5.40688	5.09283	3.90276	6.03923	0.816262	6.69616	6.25057	5.39783	19.3297	6.60255	9.90628	4.38326	4.97282	7.35542	0	5.85929	1.62965	8.93717	7.19109	3.04134	9.94938	11.0631	3.5442	14.8652	10.6727	4.17724	5.77198	6.14869	7.25645	8.2517
100577856	678.609	470.256	427.495	532.759	732.298	563.021	416	929.572	511.566	727.452	1101.97	971.389	475.166	363.056	350.758	394.685	360.134	571.27	405.961	538.18	397.08	312.637	641.238	311.02	685.389	854.284	933.602	618.517	446.061	414.341	568.345	330.601
100577863	7.72918	11.9778	18.7378	13.5508	15.8659	9.68645	11.8238	22.2599	14.6449	20.655	41.2951	33.8819	15.144	3.98366	3.81467	4.84606	6.44204	10.206	18.0869	17.7114	9.64293	5.46629	37.9522	13.9877	7.19928	22.9284	33.3214	14.1993	14.3664	13.181	19.7816	5.82792
100577867	8.85455	1.08835	1.06821	5.8574	8.08306	0	5.60164	1.14849	1.05986	5.28525	7.79084	13.7021	1.14213	2.41204	6.79155	3.38139	2.04598	3.43175	3.3586	1.23051	4.95774	4.18223	4.54637	3.25649	0.98063	0	6.80633	3.43538	6.84241	2.42391	1.11405	0
100577870	712.794	301.964	394.8	408.325	633.916	466.794	366.99	767.058	729.058	801.775	1031.25	1091.73	343.494	258.278	233.181	259.372	357.97	717.487	299.353	479.076	379.367	288.088	539.497	337.628	818.28	832.874	1187.5	910.437	383.548	283.916	470.885	225.364
100577872	477.459	241.919	227.451	283.117	225.388	262.003	218.594	453.258	343.705	494.818	644.447	560.103	219.711	238.334	222.035	161.977	183.709	485.226	216.806	413.762	146.13	122.64	474.241	216.701	389.577	317.581	661.093	539.618	275.028	271.196	262.702	183.44
100577875	417.232	351.725	301.625	298.241	457.925	210.66	347.375	440.881	234.627	178.547	383.951	368.571	192.022	254.191	303.488	173.224	218.497	266.88	159.268	308.494	196.55	145.579	281.744	172.899	291.009	435.769	364.607	241.18	223.089	221.893	356.412	184.329
100577876	1660.94	1083.43	1343.86	1332.32	1937.37	1232.42	1054.28	2257.52	1813.36	2132.57	2838.26	3177.71	1216.04	964.281	1015.16	738.515	930.323	1464.63	992.298	1499.79	1055.4	859.692	1782.44	991.156	2339.73	2566.42	3129.46	2192.3	1352.59	892.29	1336.77	772.246
100577877	261.768	112.823	127.165	160.118	156.576	138.462	122.018	226.088	162.458	225.156	319.388	291.507	122.163	114.264	86.356	79.3235	73.1688	302.03	99.7277	151.885	108.165	81.1947	194.048	92.5567	180.883	225.327	312.953	255.304	152.857	147.058	142.492	92.0763
100577879	119.69	68.9337	102.943	119.601	58.7382	74.207	102.918	210.728	88.2357	148.405	248.191	238.435	114.514	84.6543	88.8277	82.1828	68.3035	208.014	84.8629	117.952	48.7704	44.3243	174.563	105.04	79.2195	91.9721	283.237	147.292	103.951	112.921	85.4783	51.8444
100577882	108.673	33.5808	37.9832	27.3083	19.988	74.3943	29.3122	57.323	45.0333	29.7079	88.1057	63.5321	42.0279	65.7424	67.4166	53.4839	36.1831	70.4053	39.5053	85.688	18.3464	23.5858	69.3394	41.6725	30.9598	30.7043	70.5079	54.6165	39.5607	49.1658	36.8665	24.538
100577883	703.66	459.514	480.639	307.724	301.559	290.164	247.12	463.987	225.821	290.235	403.728	510.053	230.284	397.085	374.797	193.449	177.547	250.397	130.963	661.89	89.767	135.711	396.229	138.575	207.813	213.881	425.395	164.029	213.049	389.137	465.669	154.45
100577885	345.457	152.743	191.326	200.886	282.449	260.007	166.747	324.823	257.519	343.003	449.051	422.873	163.425	150.816	165.367	113.283	142.719	287.608	147.653	158.644	165.388	113.967	260.769	152.291	372.631	465.3	486.853	341.976	228.031	129.761	223.702	99.6738
100577886	205.168	87.6921	93.957	122.263	100.532	99.6614	87.6951	178.386	133.284	186.456	273.873	243.402	95.3812	78.3311	75.3447	68.9042	51.2066	210.306	83.3746	134.266	65.2579	55.4667	143.677	82.7693	142.873	146.181	369.21	193.686	111.109	103.577	96.813	69.276
100577888	1.04328	0	0.661782	0.723054	0.276607	0.972874	0.348681	0	0.670046	0	3.76263	0	0	0.372003	1.06662	0.35156	0.64622	0.719729	0	2.29693	1.2293	0	1.06192	0	0.303505	0.86204	2.10072	0	1.05963	0.749081	0	0.346592
100577889	63.3026	20.3324	13.3442	14.654	13.4913	3.88133	11.1771	29.918	7.88686	16.9714	41.8296	1.43003	12.1277	7.54441	5.62798	12.1274	2.5382	49.696	8.34228	9.20856	1.23839	0	5.66839	8.12492	2.45078	12.8289	17.0273	4.85507	4.83737	12.1222	18.1373	3.60475
100577890	418.524	185.793	235.416	187.819	305.084	184.974	158.242	244.256	227.629	395.202	341.731	408.395	154.169	127.214	151.419	131.855	71.0869	377.089	112.005	175.107	195.511	63.9339	183.293	181.94	492.237	441.43	404.422	275.192	223.67	143.159	155.149	78.8498
100577891	8.42848	2.48129	11.3319	6.20553	1.35832	3.94597	1.70064	12.2676	0	0.805406	2.52303	4.3154	1.73024	2.73745	1.72375	3.42452	2.3413	4.35737	1.70634	6.53671	1.50297	1.58578	4.31431	1.64724	4.457	1.4101	3.43388	6.08536	0.864082	0.917583	4.21049	4.27107
100577894	62.5844	36.4367	32.4077	49.9077	43.6525	38.5127	32.0081	83.9303	36.6411	58.1874	111.332	86.1798	33.0075	29.7359	98.5395	21.1719	29.7658	343.776	40.042	241.297	80.7655	58.8878	184.679	43.4088	38.3938	175.176	363.696	204.463	128.972	116.829	123.498	25.1962
100577895	4.61757	3.03714	4.49315	4.93829	2.52696	0	1.56648	3.18434	4.40655	4.40582	3.1354	4.82263	1.60232	1.69512	0	1.57403	1.41839	0	1.55497	6.8837	1.38975	0	0	1.51859	11.0048	6.55176	12.7509	11.2038	0	0	6.2733	0
100577896	27.8881	30.2711	40.795	20.5646	11.3802	16.6204	14.4543	37.3333	8.05037	20.561	51.6091	33.405	17.0962	23.478	15.4445	16.1834	12.5029	30.8091	17.6801	22.6613	10.8699	9.47169	42.0378	15.3686	15.4799	12.9668	36.5659	24.7751	10.2705	38.8208	20.3955	13.8871
100577899	296.604	229.329	251.356	202.667	467.886	240.702	169.843	291.656	244.923	420.086	484.281	482.172	245.136	177.437	108.955	157.056	155.452	279.662	114.955	215.352	207.513	151.901	230.264	230.856	425.438	597.742	551.388	344.185	190.653	160.495	265.687	155.35
100577901	20350	10233.5	12923.6	11587.6	14306.7	11920	12803.9	19954.9	14102.2	17510.5	25821.6	22197.7	11024.2	8820.63	8670.71	9874.94	9829.9	12618.7	9841.93	11391.8	7763	6183.68	14033.3	11081.9	14718.9	16931.1	27917	18242.9	11692.9	10904	10911.3	5915.89
100577902	0.93064	0	0	3.92354	0	4.36015	1.87984	0	0.892406	3.55652	1.86199	0.955333	1.91386	0	0.951683	0	1.7224	0	0	4.12905	0	1.75338	1.90743	0	1.64329	1.5604	3.79941	2.88261	0.955673	2.03022	1.86419	0.946023
100577903	225.455	144.077	146.35	198.581	115.358	156.143	130.558	295.74	196.141	265.893	388.802	380.675	152.31	141.57	137.503	108.848	100.644	306.718	146.87	218.614	95.9228	89.4091	266.867	157.897	169.859	204.447	470.733	260.576	176.241	174.458	176.878	112.468
100577905	115.181	71.8672	68.7201	101.281	45.5773	84.3875	64.284	115.449	74.964	126.607	236.456	166.482	77.9127	66.9023	51.6815	57.4146	43.7869	124.416	86.6379	120.501	39.0314	34.0879	163.001	66.3389	71.7768	86.8702	219.961	134.389	92.1195	85.528	77.1545	52.9848
100577908	13.6082	19.6184	4.34886	21.938	5.54819	25.7676	17.6613	19.8002	22.3189	40.0994	37.522	54.9218	8.89349	5.47721	19.6352	20.9512	24.3374	76.7353	14.7586	29.3345	8.70254	11.5356	41.2319	15.399	30.5978	37.3737	76.4008	42.4663	26.5985	35.1991	15.7477	6.80408
100577909	1398.86	571.611	620.863	714.369	1185.03	857.523	654.377	1236.41	1577.11	1753.71	2127.08	1892.6	704.833	482.834	418.348	437.24	611.371	2143.55	749.284	738.103	837.085	505.344	1233.74	704.652	1919.36	2199.67	2828.81	1946.08	909.551	587.124	565.978	432.179
100577912	337.977	143.773	164.595	276.72	186.29	143.864	212.413	313.511	321.173	394.802	511.341	675.275	168.733	140.587	126.53	132.766	92.6243	207.395	180.344	186.622	136.435	157.581	256.104	165.191	409.547	388.959	508.537	317.622	215.103	162.765	184.048	68.6711
100577913	254.898	196.119	192.087	210.713	256.197	255.03	218.49	343.121	356.758	360.39	555.365	546.355	205.246	146.926	120.606	139.283	152.464	272.303	192.997	201.488	159.521	135.992	301.894	213.992	400.429	347.89	680.234	374.249	244.336	160.665	203.391	115.387
100577914	27.5388	20.664	16.2032	28.4812	25.8708	23.6381	17.2958	51.123	21.3054	34.2231	32.9423	30.1285	8.2474	9.57318	19.4924	21.41	22.4234	22.2371	29.0546	27.1906	10.9207	10.0859	32.7629	21.9348	19.025	26.111	91.5373	40.6597	34.7798	21.1337	22.4012	9.8827
100577915	19.2756	39.7089	162.506	14.725	18.1248	20.942	19.4426	52.4989	103.688	22.961	14.4474	31.8055	0	99.3596	91.4109	13.2846	24.4468	5.52411	18.9411	191.578	33.4117	24.9596	5.6221	5.373	2.45132	18.7915	34.2283	138.722	102.472	6.07818	24.9105	8.68248
100577918	294.208	98.5104	135.481	136.196	267.339	251.132	232.293	500.673	239.571	242.918	675.273	359.286	157.178	109.099	128.531	157.634	136.666	364.577	186.816	250.808	194.795	191.864	303.16	287.952	364.511	450.58	896.709	513.315	245.98	108.095	128.929	88.044
100577919	116.845	112.654	111.719	141.223	203.174	205.585	215.668	336.4	362.823	343.253	535.082	593.305	107.023	65.7304	58.4514	87.8065	100.373	168.395	113.766	90.5796	104.496	99.8281	161.115	188.112	413.569	260.78	895.925	450.136	148.539	68.4181	117.018	80.0403
100577920	338.722	180.742	331.231	112.706	51.2495	69.9346	97.4576	183.9	67.6824	88.568	169.533	223.496	135.876	539.177	354.546	175.797	57.2485	358.609	77.6119	437.82	33.5859	40.5276	193.035	83.321	53.8306	74.7254	285.786	125.606	108.669	335.874	185.58	63.2586
100577921	0.864088	0.848079	0	0	2.08999	0	0	3.86207	0.829026	0	0.862739	0	0	0	0	0	0	0	0	0	0	0	0	0	3.0475	0	1.76109	0	2.96823	1.57877	0	0
100577923	1763.02	1122.28	1224.96	1143.81	1587.52	1045.97	1038.19	1867.01	1426.6	1884.63	2466.28	2716.91	1106.58	1107.9	757.042	856.88	896.285	1832.79	1001.93	1368.11	807.061	595.931	1490.36	900.897	1573.52	2048.37	2966.76	1764.26	1111.72	938.83	1158.3	594.289
100577927	430.204	272.297	273.531	340.233	293.417	275.591	266.697	488.373	361.273	435.117	639.642	607.293	305.906	277.168	261.086	255.81	189.468	378.272	235.459	372.913	170.3	135.533	444.378	254.411	291.072	340.914	728.334	472.946	292.798	274.078	293.785	154.958
100577929	489.019	219.113	297.115	243.378	171.779	207.228	167.608	338.596	180.382	267.784	425.754	330.78	170.59	266.883	205.674	160.406	107.082	193.025	127.066	223.31	95.6737	88.2233	236.399	133.067	203.617	229.1	407.786	183.598	156.654	240.931	206.163	110.904
100577931	558.453	376.188	391.147	425.65	586.616	434.201	306.061	616.606	495.298	674.948	863.718	884.515	327.899	312.553	228.529	312.379	256.367	622.321	284.991	409.983	341.072	217.977	446.959	294.77	804.809	894.167	956.891	587.554	386.125	255.036	392.353	194.895
100577932	146.718	129.263	109.794	119.868	85.5261	109.873	80.3193	200.817	124.021	166.142	212.846	216.521	90.5887	94.566	105.003	106.507	189.971	146.991	84.8564	171.667	153.283	51.832	169.074	85.615	107.894	289.273	237.992	418.525	90.2465	85.6967	280.622	55.7342
100577936	132.321	113.137	189.931	166.673	126.87	98.943	141.193	207.769	205.99	208.072	442.847	286.284	181.566	177.201	122.313	161.564	87.7131	149.167	135.085	182.492	81.8323	56.8924	140.907	131.61	150.672	178.393	437.197	304.873	148.926	105.149	125.08	82.6908
100577938	1.04656	1.02862	0	3.31832	2.5436	2.94479	0	1.08644	4.01056	0	10.5052	2.15569	4.31456	0	0	0	3.8708	1.08174	2.11752	0	2.80964	0.987692	8.59167	0	7.40902	2.6398	4.28439	6.49209	0	4.57783	3.15484	0
100577939	105.707	39.3205	70.4178	56.5005	42.5996	49.4929	39.5663	74.4412	60.5292	48.0608	112.313	71.6005	27.1304	30.4632	23.5365	17.3198	24.4681	140.145	43.1444	48.1746	41.811	31.2805	96.0096	54.9869	79.6552	80.5999	176.3	80.022	53.3207	46.4129	57.0804	33.7059
100577941	623.939	262.965	247.264	277.715	379.417	258.066	158.057	363.81	417.159	440.751	684.073	600.502	267.066	217.521	189.433	206.029	217.393	634.855	140.622	283.17	246.437	151.097	310.655	168.308	564.711	554.204	613.965	490.043	275.151	276.292	295.021	204.375
100577942	29.6867	25.1872	27.7174	29.5081	34.8746	19.5263	28.3163	74.2603	23.875	27.6035	62.3721	68.936	31.2691	23.4299	22.1519	23.6253	33.4409	19.0819	30.8657	31.9849	16.4415	21.8747	27.914	36.829	21.9035	39.5584	48.1693	38.8767	36.1645	30.5449	32.0287	21.1128
100577943	622.445	290.318	319.877	380.373	689.454	542.943	607.054	866.549	593.53	920.268	1748.15	1222.05	572.511	301.396	369.952	412.087	360.565	972.799	398.485	932.138	329.861	221.213	825.95	554.054	499.389	529.796	1369.13	925.705	647.441	570.227	531.813	246.069
100577945	189.063	136.558	153.972	211.67	133.83	139.302	175.247	331.558	163.665	248.652	377.545	335.851	161.294	175.892	164.457	167.818	132.967	248.371	122.477	271.502	65.2935	71.9497	189.874	173.956	145.186	128.347	403.486	252.819	191.319	126.978	171.559	87.4883
100577949	86.1841	35.9886	53.8324	62.4631	54.2005	49.2925	42.3336	91.751	66.3614	81.4571	131.283	83.4228	51.9968	43.4071	29.4843	29.639	27.7345	113.897	41.8804	57.2375	33.6458	31.009	94.8989	49.1278	81.6755	71.6665	126.826	86.7192	79.0825	48.243	48.1799	37.1336
100577955	74.1526	60.7643	38.0888	115.817	54.8733	48.13	72.8987	146.911	90.6133	134.537	167.657	187.107	61.4389	36.1887	39.9662	19.1164	28.3284	37.8535	39.4698	36.709	27.8647	22.3958	76.8591	50.0116	89.6389	79.8656	199.763	74.3308	33.4503	28.1263	53.9596	27.4148
100577958	319.085	163.565	160.918	199.944	229.15	208.729	166.801	340.708	300.225	378.754	483.14	436.23	184.108	186.069	150.126	144.66	129.116	387.828	148.522	264.258	140.949	107.435	311.26	166.891	343.405	338.543	536.471	380.382	220.521	215.683	206.7	134.505
100577959	61.4547	50.2424	70.7062	92.3781	31.1485	62.2664	66.5344	70.486	42.2578	86.9044	142.857	124.45	60.3354	46.5893	58.7926	59.9599	33.0149	93.5599	44.0397	58.0552	23.7019	24.2094	76.0377	63.5606	53.7308	44.35	109.835	63.9901	60.7383	60.6338	41.1994	32.9123
100577963	749.758	305.756	482.111	457.011	580.941	391.004	329.199	598.78	501.847	643.049	893.021	949.178	354.824	319.89	232.533	290.541	270.459	640.122	292.054	409.137	316.322	275.214	571.698	253.683	806.795	1111.16	1059.34	547.704	359.992	351.492	351.056	219.88
100577966	289.223	113.921	90.0962	111.861	169.978	90.3077	66.684	174.409	171.25	190.2	221.219	271.865	86.2141	76.4394	58.4213	57.1515	42.9663	169.815	62.3389	111.83	84.4409	76.4771	141.73	35.7885	247.281	264.668	265.8	187.013	105.342	109.935	100.921	56.1868
100577967	535.655	476.063	482.238	279.959	408.108	362.341	218.62	557.405	351.26	491.515	666.34	623.463	367.09	359.189	277.329	263.071	215.316	473.214	227.71	452.46	214.817	193.963	464.349	225.905	444.326	506.699	588.366	445.98	261.854	372.635	340.3	182.023
100577971	131.413	39.5622	27.9236	42.332	27.6118	24.1191	18.7585	38.5402	44.0487	49.819	55.7232	75.5848	18.1913	22.1705	20.8273	18.4102	15.2677	42.3764	27.4375	35.9221	84.0306	25.5541	50.1206	26.5513	48.6927	20.9856	50.0319	25.067	25.7568	193.189	14.2623	11.565
100577972	204.497	116.23	118.716	149.974	56.8657	119.263	94.8568	210.71	128.558	167.669	266.219	199.853	129.995	135.295	123.16	101.256	68.9441	218.034	102.84	229.489	47.7025	50.7318	175.009	99.6188	100.536	105.265	339.767	199.405	119.508	127.813	131.963	72.4451
100577974	0	0.543831	1.59157	0	0.444179	0	0	0	0.448725	1.33762	0.920295	1.41727	0	0.500153	0	0	1.73129	3.37649	0.562672	0.51402	1.47798	0	0.566706	0.540609	0	0	0.561902	1.43632	2.37292	0	0	0
100577976	442.09	226.93	198.437	270.565	384.891	248.314	252.362	443.003	427.48	556.406	602.927	670.183	200.658	177.199	167.402	141.811	171.638	283.582	203.262	226.786	223.755	148.341	303.557	221.139	600.808	737.691	613.436	570.959	300.744	204.953	258.695	153.75
100577977	68.9755	70.7605	183.77	47.5658	73.1802	15.8535	56.0529	90.8521	40.0677	50.02	82.7317	82.3658	104.966	35.6325	77.2297	25.1324	45.4823	131.621	67.4264	121.09	26.1925	27.2604	62.0416	42.8268	52.9867	45.0084	94.9695	97.9236	69.7452	68.5722	96.8998	31.7267
100577978	67.3602	27.9529	42.9071	68.0262	56.73	40.0104	29.7108	76.8754	62.7642	74.3235	105.406	69.1824	33.18	31.923	17.4634	33.7635	29.8464	106.906	41.2826	64.2074	28.8152	38.4414	70.0171	49.2071	87.1439	91.5086	122.06	108.753	40.9327	39.3398	36.1266	24.1253
100577979	0	0	0.921334	0	3.86869	1.79447	0	0	1.8356	2.74372	0.958439	0.983465	0	0	0	0	0	1.97931	0	0	0	0	2.94411	0	5.91957	6.42484	0.977703	2.96618	0	0	1.91908	0
100577980	81.6207	68.116	84.9186	95.6876	94.7813	76.5459	106.254	170.811	154.884	149.134	254.137	244.872	83.7613	44.0059	73.8334	83.0658	59.4187	117.536	78.8811	90.9062	66.4286	54.3754	149.204	98.8888	122.042	135.505	293.52	188.621	106.921	63.1285	94.8439	51.715
100577981	214.02	87.8617	101.386	115.402	97.6248	129.578	115.032	352.577	215.296	227.875	375.248	409.361	107.816	80.7339	94.7721	94.8126	64.4183	162.173	178.011	149.318	101.464	81.7164	218.192	134.496	116.367	140.023	470.075	227.805	133.43	125.293	151.225	114.677
100577982	2207.08	1412.89	1579.84	1930.45	2194.69	1656.16	1394.36	2898.88	2485.09	3054.66	4293.48	4070.98	1478.62	1130.72	934.124	949.167	908.973	1902.65	1284.29	1728.74	1400.83	953.199	2329.14	1122.84	3026.76	3945.01	4264.1	2885.84	1625.2	1310.13	1619.35	791.998
100577986	159.764	89.3356	108.339	104.144	66.943	94.0282	93.1684	161.859	91.7009	137.019	206.264	170.776	90.9106	100.144	99.1275	92.8983	58.3848	146.855	76.1971	179.725	46.8369	47.7661	125.051	88.6512	103.026	93.3829	204.096	153.717	107.917	123.729	90.4222	66.8523
100577988	249.346	119.101	147.391	158.562	180.065	125.214	121.743	203.97	176.84	246.522	322.366	350.097	114.931	102.383	73.13	97.0504	93.5877	227.644	102.166	143.535	95.0663	72.0327	203.089	127.532	236.081	265.696	376.865	240.33	134.57	110.557	131.233	85.5742
100577992	265.585	123.152	174.97	127.843	130.448	99.3401	85.6575	147.818	201.418	153.092	253.246	161.561	99.3162	124.48	113.964	57.284	43.2338	262.973	90.7357	156.853	134.922	74.0522	182.569	40.4935	321.639	461.095	279.057	244.528	168.818	119.997	188.725	74.959
100577995	804.409	395.996	511.67	621.461	267.589	475.817	480.828	896.276	460.1	621.4	1007.25	1011.85	502.47	406.008	379.117	397.082	295.701	987.9	454.393	584.246	257.621	216.52	854.522	461.633	385.965	545.611	1289.99	703.67	472.954	518.274	455.549	265.039
100577996	152.928	71.8547	85.7375	87.1185	71.9189	68.5603	43.8281	108.812	112.798	126.147	180.504	176.193	60.2631	77.4814	51.0286	44.1325	28.328	178.939	70.0749	109.632	53.0688	59.7809	121.897	14.9361	110.579	131.84	181.014	147.706	84.9304	99.81	87.5614	44.8075
100577997	21.3644	16.2559	11.5458	15.9395	30.1132	12.3373	26.4262	18.0078	12.4191	15.9659	26.1558	26.8679	7.31021	12.7597	9.7718	11.9751	13.2386	36.6808	12.0776	15.952	15.0032	9.03839	18.4159	18.764	13.6117	29.0989	25.5822	27.2126	11.0937	15.5289	14.2416	4.90056
100577998	376.108	189.566	154.76	171.456	235.131	184.937	151.104	338.967	305.011	346.965	479.999	411.391	177.721	121.88	138.923	115.772	129.699	339.135	157.943	270.156	170.739	113.198	317.368	158.004	262.53	369.207	638.665	384.661	186.899	213.385	191.083	118.125
100577999	53.6094	277.771	241.518	72.5074	101.951	116.056	48.8895	126.624	349	477.373	159.084	100.76	107.008	66.7263	30.3734	58.4773	206.673	163.743	415.488	159.075	219.369	157.316	127.492	276.791	827.237	144.922	633.285	415.266	103.401	202.377	255.231	143.296
100578001	1.44127	0	4.19948	0	3.53997	1.35625	0	7.72328	8.25887	1.37547	23.4192	3.00214	5.98958	3.16688	2.94832	0	3.98717	5.95502	7.28224	0	3.89707	6.84371	2.97171	2.84011	2.5711	4.89577	14.8897	6.56573	14.0822	0	1.46447	5.96464
100578002	257.664	183.556	196.585	244.919	397.29	213.499	225.364	282.489	217.094	399.79	614.565	424.795	217.504	207.04	204.101	162.3	156.645	432.983	197.521	157.393	202.254	158.282	289.95	145.372	463.887	437.266	557.206	331.432	232.958	249.03	228.2	157.553
100578005	1192.11	655.741	721.613	765.384	1208.35	828.077	782.879	1244.08	991.461	1320.11	1680.4	1764.85	656.474	563.045	479.549	573.47	561.357	1278.93	573.632	785.214	595.264	493.164	1014.19	580.289	1526.69	1821.54	1795.31	1123.12	708.398	587.683	684.563	415.813
100578006	1444.02	960.27	1002.04	775.435	1234.51	837.793	644.625	1294.54	1074.67	1307.27	1613.47	1568.93	864.455	1024.73	821.758	700.948	695.715	1544.04	659.787	1125.47	709.917	540.549	935.092	608.026	1307.12	1458.03	1702.36	1343.53	840.751	739.128	974.935	473.563
100578011	216.612	84.5172	91.8418	90.3071	153.896	118.83	94.6413	151.244	167.665	207.696	271.546	225.233	90.1793	68.4837	70.9546	82.8482	73.9622	270.994	67.6545	106.075	114.669	66.9056	135.137	61.9415	256.222	292.077	270.252	178.865	93.404	87.8821	90.2247	57.4599
100578013	6.59386	3.23485	0	1.13489	0.663831	0	0.831343	0	1.58208	1.5753	10.6858	1.68715	0	0	1.09744	0	1.98414	0.852253	2.17109	2.7389	0	0	0.84362	0	1.45232	5.2515	2.51742	5.0997	1.10497	2.69085	1.0791	1.66963
100578014	471.602	253.486	317.057	288.931	326.642	299.991	238.121	468.001	401.279	439.751	665.574	649.756	282.64	252.172	220.872	211.88	198.391	531.94	235.167	343.183	234.148	161.256	416.405	203.021	487.889	544.959	725.256	474.953	271.336	251.119	312.099	164.896
100578015	82.52	34.9005	51.6074	46.9788	40.1758	41.0432	35.0128	65.801	50.9005	51.5149	102.361	77.3307	35.4832	44.6612	27.5985	31.3616	37.7368	112.243	48.4132	63.8498	22.4929	17.694	79.205	36.1202	60.2796	74.0416	111.983	78.2698	76.4338	69.1187	32.9238	31.0171
100578016	3.05467	3.20395	5.09112	6.71962	5.43638	4.58319	5.52756	6.82692	2.5555	2.68411	7.52081	10.4997	2.55168	3.18738	2.09623	2.84056	0	6.88578	5.0914	7.02456	3.31323	0	9.1354	2.59185	6.49509	9.30379	5.14026	6.31965	0.592184	4.71422	5.55009	2.13188
100578017	230.359	126.701	147.733	96.3037	105.162	118.876	72.1465	181.632	136.46	204.598	216.411	174.043	90.605	88.4612	78.7544	51.8111	68.716	231.457	78.5877	96.2751	81.691	62.2027	194.693	102.153	167.929	213.789	217.017	139.164	115.516	121.936	128.968	73.591
100578019	251.471	306.125	156.104	32.5546	108.021	132.804	49.729	90.2601	258.477	170.972	163.955	75.568	12.6986	6.77959	413.53	42.2022	6.06114	11.7192	111.183	46.4884	24.9458	28.3844	67.8932	156.339	47.4458	96.937	66.9209	73.9252	67.6357	6.71953	37.6005	73.1269
100578020	48.9158	14.8906	25.7953	30.4356	51.4433	47.9819	19.2327	31.0651	41.1877	48.438	81.3207	55.5624	31.554	33.4392	19.2487	15.4433	32.8606	71.853	11.3943	19.0194	39.3165	8.99755	27.2982	18.6526	35.5597	35.5462	64.8299	29.4676	29.5093	10.4791	21.2972	19.7705
100578023	39.4107	17.8973	39.1879	31.1999	18.4446	17.344	36.852	58.0758	13.3848	50.9308	62.1243	67.3662	11.8151	20.5698	11.1389	11.3318	9.8823	44.7805	3.64337	37.1513	23.8148	6.83116	30.4745	7.37269	26.8312	29.2718	78.9417	34.343	3.91338	16.7703	3.89668	12.0425
100578025	2.68433	22.4769	3.90337	0	0	7.57168	9.53801	13.9034	6.41418	8.96816	85.6202	15.333	0	25.0062	5.49097	8.21952	1.23851	2.77321	1.35668	10.4773	1.20752	2.54524	12.4387	2.64118	3.58431	5.68459	8.29987	4.17734	2.77822	0	6.7997	0
100578030	6993.03	2586.4	4686.34	2587.04	4889.13	2889.84	2877.77	3259.13	2723.4	6182.32	3977.46	3715.58	3301.15	4848.43	5051.31	3876.01	1967.15	7761.15	1752.67	2310.7	1914.63	1158.11	2600.11	2069.41	2626.21	3559.72	3578.37	2468.31	2518.98	3777.32	3068.09	1386.71
100578031	650.043	211.111	255.54	320.032	335.879	317.208	348.387	505.161	518.065	660.736	825.968	770.431	325.815	241.822	213.273	239.473	285.178	400.398	303.604	449.768	189.067	157.688	481.792	370.193	516.82	516.678	1181.55	919.849	365.545	246.961	284.793	153.411
100578034	3.83267	1.49912	1.82459	12.3619	1.22054	0.715016	1.15336	2.79853	2.21476	2.19963	3.39632	0.774944	2.72853	6.15507	3.52662	3.48829	0	24.9849	0.388465	18.9948	0.338919	0.715914	1.95139	0.372174	1.33891	0.316964	2.70332	4.71846	1.94767	4.5441	3.78073	1.14731
100578035	807.483	376.014	453.692	428.937	674.671	501.022	343.813	653.545	646.157	708.814	871.389	826.481	390.936	328.568	282.002	237.233	279.091	838.877	287.935	355.607	366.304	263.623	537.465	320.309	1024.11	1241.22	983.342	693.285	474.454	319.761	376.104	220.22
100578040	111.924	55.8912	74.8389	75.5953	70.7526	58.6211	56.2975	105.808	65.6442	93.5474	144.476	114.15	73.5418	75.0533	53.6916	52.6171	37.1388	119.308	44.0835	81.4725	36.4048	29.8576	83.9405	50.8683	68.6343	74.3217	150.963	82.7622	59.1666	73.4825	77.9887	38.2294
100578041	441.124	226.844	364.023	217.354	280.176	150.695	274.037	410.75	176.899	288.452	412.246	263.137	277.122	283.593	333.475	292.211	176.428	314.56	136.263	317.678	113.015	111.673	276.017	177.681	144.901	215.6	260.874	202.801	190.538	234.654	317.365	138.452
100578042	4.66566	0	2.22459	2.34001	0.37226	2.61305	0.93699	1.79066	3.30653	2.05301	1.38147	2.60743	1.42588	2.76085	0	1.41661	2.1657	1.77677	1.89113	4.62962	1.65277	2.40746	6.65783	2.92	5.71406	2.84355	8.22783	3.5254	0	0.503791	1.27208	3.00328
100578044	266.395	54.6851	18.2022	39.1666	5.59123	2.37149	15.3175	17.1707	4.8772	5.45733	10.065	14.2059	7.77974	8.19846	51.8829	16.0743	1.76444	27.5537	3.21208	26.6313	1.69021	1.18944	7.12534	7.41638	5.567	7.3895	5.78582	4.56833	4.53385	6.87378	42.8425	6.3828
100578045	15.5374	2.8752	4.40108	5.6848	2.34248	5.71617	2.52852	10.0721	5.66045	8.83611	16.1422	11.0492	6.8382	2.69992	4.7227	3.3985	1.94985	18.6833	2.97906	10.6422	4.0874	4.31665	3.85012	5.7117	6.23922	4.51876	10.1638	5.60302	4.69796	5.66404	3.31726	2.51721
100578046	614.874	497.922	483.188	605.895	920.69	691.702	588.912	988.685	711.884	1111.8	1699.27	1161.08	509.28	271.737	522.708	449.388	446.462	606.175	455.96	661.687	496.87	335.893	834.947	484.195	831.23	946.912	1202.87	990.39	588.683	459.195	694.291	347.997
100578047	0	0	2.11756	1.16108	1.78025	0	0	1.13864	0	0	0	0	0	1.19531	1.12213	0	1.01421	0	0	1.21971	0	0	1.12664	0	1.94393	0	2.24864	1.13509	0	0	2.20823	0
100578048	4.75095	0	0	0.83183	1.27437	0.741104	0	0.823512	3.80065	0.756733	0.78892	4.04835	0	0	0.809682	1.60781	1.46689	9.00667	1.60327	0	2.82137	0.744288	1.62029	3.09286	0	0.661521	4.02765	0.816221	0	5.16645	0	4.80663
100578051	896.16	606.291	725.745	598.055	448.607	497.849	582.744	957.334	472.141	693.877	1163.73	1098.78	629.474	663.281	485.135	536.33	420.536	1082.32	465.72	784.054	245.392	222.039	846.12	521.051	427.317	473.52	1388.78	768.823	654.878	617.721	650.802	312.173
100578053	31.3078	43.8836	12.7332	29.9723	54.0126	27.5295	25.3538	65.4624	41.8958	95.6457	60.2303	72.7814	20.1313	5.99785	4.65778	25.8082	21.8972	21.3716	27.6965	32.2858	28.9058	24.8124	33.0371	22.7833	112.341	80.954	188.586	100.609	31.6945	19.6055	39.7322	15.7399
100578055	7.7893	0	12.5747	2.76074	6.35286	4.88071	0	6.72618	13.6539	4.95734	21.0054	14.8124	2.68971	4.26374	1.32777	3.9735	3.59495	6.70654	3.93725	5.78767	2.3341	2.46018	10.7121	3.82974	6.92777	14.2801	14.7028	16.1539	5.97338	7.13773	10.5102	4.747
100578057	0	2.33488	3.44058	2.51646	1.92967	2.22832	1.2022	7.38294	2.27093	2.26595	11.9593	0	1.22636	1.2954	0	7.25539	3.28817	6.13064	1.19988	5.28197	1.06449	1.12226	2.43915	0	2.10585	6.00678	3.65513	6.14363	0	1.30151	3.59086	1.21679
100578059	1079.27	559.464	664.913	672.666	613.797	667.932	637.617	1155.79	744.179	854.816	1375.75	1313.23	622.605	504.451	441.016	541.598	381.883	673.855	485.696	844.84	395.802	291.647	948.645	566.045	682.3	793.221	1620.45	1210.23	659.763	534.992	665.427	364.772
100578060	41.8482	24.6561	21.4689	15.6824	38.3049	30.4985	33.8121	22.2228	46.3714	36.4277	72.5631	25.7746	45.8981	20.1787	42.7944	53.8883	41.3076	45.1861	32.9389	46.4175	26.5744	16.6447	28.5901	21.8359	16.4206	67.0466	23.7285	57.6095	33.4236	30.4305	44.707	11.3437
100578061	432.87	200.077	360.887	187.547	173.926	191.369	121.831	286.313	279.082	224.02	516.992	463.031	178.156	197.088	280.163	175.171	142.053	652.411	153.667	312.559	139.168	105.521	307.9	144.648	235.367	446.532	445.666	286.958	218.276	197.048	257.473	129.178
100578066	571.278	106.477	82.429	175.422	40.2715	136.438	85.5157	318.284	164.609	212.042	258.198	244.86	145.551	166.437	121.596	169.476	81.5388	694.787	136.187	324.344	59.7879	58.6231	165.36	121.443	117.29	133.084	291.866	319.563	141.536	198.856	126.596	65.1245
100578067	55.698	13.4767	28.8361	19.5635	19.3906	29.2978	24.7732	52.211	39.0174	38.0126	77.3351	55.4263	16.0195	14.0428	19.391	19.2895	17.3848	45.4943	35.3416	41.385	24.9844	13.8124	48.1097	37.5623	41.2299	64.9383	95.5427	72.3654	34.2532	29.9699	42.9593	12.2456
100578068	339.426	177.605	263.859	253.016	103.386	199.52	279.155	466.829	258.468	327.883	579.654	458.49	276.811	257.208	285.486	282.427	183.475	556.752	245.249	510.561	133.862	93.6764	403.578	264.115	206.811	298.254	779.377	533.357	317.864	307.821	248.218	125.556
100578071	139.378	77.0269	75.2741	109.065	102.774	102.255	70.5165	149.851	137.749	169.138	287.972	218.324	99.0044	54.3801	49.4844	37.5261	47.4257	146.05	76.6934	107.813	60.013	50.7258	141.213	83.3244	135.434	151.988	268.729	182.543	101.148	67.3002	95.9064	54.2474
100578072	1689.59	422.665	1077.36	1091.04	955.727	503.519	880.528	1609.72	221.882	245.046	271.25	608.607	584.017	148.359	400.987	666.175	502.661	3666.75	193.427	736.634	128.198	243.253	979.619	505.309	281.398	192.517	569.735	723.525	678.93	838.935	921.406	410.812
100578082	8.24703	13.2929	11.1065	2.52977	3.87251	5.88764	3.89791	9.10187	5.60209	13.4539	9.10213	8.3611	11.8651	7.28927	14.384	6.87497	3.15214	10.5397	8.848	12.8396	5.58698	3.17664	10.3861	0.471734	6.79253	9.65299	21.0692	9.96575	10.8679	5.76439	10.5576	3.40011
100578083	4.25288	3.13538	1.06631	2.33877	0	0	1.11835	1.1036	1.05803	1.05521	1.06777	2.19104	2.19236	0	0	0	1.02122	4.56771	1.11759	1.22833	0.989787	1.0437	3.40377	2.16715	0	1.86068	3.39707	0	3.41511	0	3.20658	0
100578084	211.856	160.401	152.509	146.565	305.235	275.844	267.984	175.781	214.456	132.569	360.078	106.554	135.456	204.814	150.677	245.022	183.765	586.981	171.571	222.355	261.58	111.855	234.215	64.9367	192.572	480.883	236.046	183.534	164.278	216.491	237.816	100.026
100578085	3377.99	1936.65	936.542	3487.15	3154.65	2836.86	2899.76	5212.31	5626.24	6161.19	10220.6	10126.9	2142.06	578.144	158.026	702.898	1620.72	2221.39	1957.51	677.22	2284.78	2191.63	3495.47	2733.18	7269.73	6064.39	9187.34	5975.92	2398.57	1648.76	1330.17	1066.73
100578089	390.195	180.674	212.419	175.454	249.846	229.109	159.005	324.687	251.806	325.964	443.028	417.521	183.67	181.181	132.987	143.962	140.856	462.304	177.032	247.976	156.585	112.176	279.506	126.07	371.692	427.047	508.575	305.167	187.014	200.298	186.364	124.861
100578090	58.9366	85.5677	57.6154	86.1515	74.4223	38.7851	130.059	104.738	43.6999	58.2103	97.336	91.6117	47.752	32.1443	30.1292	22.0051	32.7351	52.9865	38.6705	92.2155	19.6858	12.2056	43.8318	52.6327	39.3218	58.0838	112.715	69.0021	40.3364	34.4399	112.774	41.1239
100578091	1.52657	7.471	5.34192	4.77907	0.812901	2.85091	5.1123	15.379	0.489592	0.486602	5.02844	4.12988	3.1129	8.19677	4.16219	1.03043	0.472263	62.6453	0	1.68401	0.450987	0	6.22705	0.989955	0	0	2.05697	0.522813	0.518397	1.09992	13.0963	8.66839
100578093	51.3448	51.2789	96.5874	141.406	85.0171	98.0964	152.29	150.152	103.075	204.987	187.581	112.898	88.8379	31.5478	49.0381	46.2667	74.6932	197.326	103.209	117.544	28.7797	20.0877	93.7952	79.7487	69.9229	125.237	315.117	181.949	143.584	98.5867	135.505	45.2497
100578100	159.847	59.2394	75.1774	75.2407	39.5237	27.7081	74.1011	124.333	12.797	28.7846	41.5685	64.4167	55.6548	83.2823	75.919	43.0831	15.9726	11.7276	24.5591	89.1073	13.1346	21.1733	70.0492	39.4734	15.7034	16.4869	29.5404	26.4655	33.7679	87.6333	94.4737	37.0571
100578101	924.713	529.072	853.709	709.622	378.901	494.599	616.092	946.159	517.354	663.651	1136.34	1016.51	633.748	660.663	596.677	493.287	265.151	892.825	480.782	905.485	260.944	268.481	1017.32	512.278	483.55	563.198	1476.53	921.996	648.208	775.378	484.614	318.393
100578102	455.541	383.508	443.808	519.524	292.882	406.06	446.452	884.637	460.497	595.391	1004.33	1027.57	405.317	359.369	366.174	378.505	274.263	525.729	365.121	610.92	201.935	194.331	678.476	419.833	412.768	376.91	1321	786.033	456.731	382.883	465.391	253.1
100578104	0	0	2.20314	1.20826	0	0	0	0	0	0	0	0	0	1.24392	0	0	0	0	0	0	0	0	0	0	0	0	0	0	0	1.24993	0	0
100578105	89.2137	71.0206	61.0482	83.6183	68.1605	53.2364	32.4093	61.1538	83.023	108.413	141.328	153.271	38.783	37.7647	55.3193	31.4895	28.8324	176.234	37.8988	46.3901	54.1369	26.42	62.2655	31.3815	124.13	164.526	126.418	105.343	45.7939	49.2144	42.239	35.8397
100578106	875.253	268.585	320.167	435.316	457.035	362.394	280.008	580.458	416.217	533.541	773.001	860.324	305.071	248.489	208.108	260.529	288.95	812.139	285.413	354.782	304.964	168.729	447.755	309.742	430.067	565.343	864.596	518.136	365.982	373.034	379.089	206.987
100578107	6.27956	0	6.03664	0	0.723894	2.52105	2.71694	3.72909	4.30228	5.14277	5.37924	9.20017	0	1.94497	0	0	0	0.927466	0.907923	0	1.60124	0	1.83792	0.877266	5.54041	1.50286	1.82975	2.77757	1.84126	0	0	0.910862
100578109	345.611	171.861	182.463	184.144	237.341	173.25	142.418	262.49	225.531	284.209	329.057	242.744	165.913	147.787	130.961	130.488	156.301	379.811	113.106	189.854	112.056	89.7915	217.253	123.695	289.436	371.963	377.351	220.891	195.054	177.216	171.537	108.372
100578112	65.5762	36.0076	39.5934	43.777	60.234	29.9462	30.7939	61.9659	67.6526	62.7132	169.98	126.223	42.2969	59.2222	23.6351	18.6223	37.2262	60.5235	37.7658	52.0173	36.7701	43.6813	50.9748	67.883	133.316	127.47	145.287	109.497	51.8702	38.2101	30.79	33.0506
100578113	944.419	563.319	594.968	585.803	860.12	628.429	435.203	895.07	690.689	919.762	1150.05	1331.77	538.977	438.852	423.63	397.932	373.067	868.648	501.908	580.668	466.722	324.936	840.91	424.729	836.554	1032.74	1468.19	969.508	517.724	473.743	615.726	352.529
100578115	5.70712	2.8428	5.69253	3.15002	0	0	2.94957	11.6985	0	0	9.06874	0	0	0	0	2.95603	7.81873	5.88219	0	3.24585	2.6405	2.77096	0	8.6066	2.87829	2.5129	6.1025	6.03165	0	3.24964	6.0368	0
100578119	1646.1	814.966	1237.14	989.213	1778.11	1065.56	820.427	1763.91	1623.24	1834.44	2275.23	2167.49	1054.21	696.626	557.711	764.829	767.433	1730.92	809.015	889.039	1155.65	855.424	1425.3	777.668	2781.39	3356.91	2675.63	1601.12	910.981	801.138	1109.33	558.784
100578121	3700.01	1525.14	1852.2	1226.12	775.164	788.626	706.63	1886.55	829.479	870.926	1426.6	1961.85	877.04	2107.22	1568.6	832.625	566.652	998.172	554.562	1580.74	438.808	453.945	1329.43	667.957	860.984	830.94	1796.28	877.038	694.599	1680.44	1703.92	691.999
100578123	1913.14	494.194	457.797	730.039	773.931	769.695	444.54	1217.53	592.865	853.977	1367.98	1946.97	688.813	282.285	113.31	387.354	412.619	580.989	483.709	250.51	478.582	471.931	1045.2	559.592	853.49	1121.06	1143.85	584.041	680.145	778.294	532.207	386.186
100578126	74.2467	41.8663	32.6713	34.575	40.2979	39.5045	18.3395	61.1808	38.2698	79.7426	76.524	65.1862	35.6571	31.4232	34.3199	23.0208	29.9374	107.78	21.0499	55.2044	17.2894	12.9224	37.6941	37.6811	62.2209	64.744	99.3542	49.9353	33.2476	30.5394	26.5092	22.3279
100578127	307.947	120.623	135.399	167.465	204.692	146.995	128.328	284.094	219.899	240.492	330.578	305.632	132.239	111.786	115.345	115.732	90.1454	276.051	117.521	169.76	109.019	82.2673	180.478	120.661	221.981	247.635	415.131	257.299	160.07	127.477	124.966	92.9569
100578128	44.523	28.5902	48.9454	38.2844	20.855	33.3416	19.5922	41.2481	37.2959	46.4163	65.3635	26.5012	23.2496	29.7729	8.2777	17.262	20.2428	36.8302	39.3357	55.5823	20.197	12.1779	54.6749	28.4643	33.51	41.9489	95.5678	64.2657	41.4688	33.4645	31.5132	21.3067
100578129	103.458	48.3587	73.2594	57.9038	49.628	58.3061	44.0786	94.4144	63.6639	85.2403	139.236	124.178	57.994	56.2311	48.829	38.2056	34.6534	165.372	54.9878	76.5671	42.4063	28.222	102.241	52.1403	62.0759	84.2349	184.166	89.3562	52.9338	53.7283	56.6612	36.693
100578130	9.45678	4.65219	9.1399	16.2943	37.4838	13.3196	8.28966	29.0642	16.9691	7.6318	21.0063	19.5537	4.88671	3.87128	4.8358	3.61402	13.1041	12.2157	25.1039	7.89297	14.4178	6.70802	23.9147	12.7659	15.7336	25.7085	40.9673	26.9299	6.09857	10.2837	74.2321	37.105
100578131	5.03993	0	4.99572	0	4.24613	14.3542	0	7.7665	0	2.39999	10.5752	5.4134	0	0	0	0	0	15.589	0	2.88808	2.31705	0	13.1524	2.52122	0	0	0	2.65199	0	2.89502	0	0
100578132	1044.43	608.658	694.807	565.289	704.069	533.478	463.02	902.461	605.232	699.223	1074.55	998.503	537.796	565.7	427.916	480.225	386.818	855.217	380.442	689.437	334.776	278.779	723.606	370.704	617.571	605.946	1100.08	597.028	497.413	644.728	632.712	321.353
100578133	25.5906	7.78553	3.16122	11.0528	17.6693	35.1543	13.5026	44.2704	13.8615	18.3227	28.993	27.1658	16.1276	4.67808	6.63585	9.41737	14.239	36.6995	13.9489	29.7404	19.0655	15.4464	11.2772	22.0026	14.9017	51.1885	49.2387	28.4779	16.0281	9.92365	29.4004	4.55402
100578134	310.224	275.63	90.8752	100.892	278.799	62.2268	86.4764	413.269	186.023	420.049	647.938	132.299	190.084	220.084	252.483	85.1684	80.4427	503.049	188.293	461.807	184.391	91.2024	549.572	148.614	415.114	460.697	607.24	425.154	358.16	293.196	242.004	250.579
100578137	8913.2	6730.7	7432.92	4741.28	6262.27	5595.13	6513.13	15058.9	10474.5	18751.4	20803.4	17396.6	3966.33	5141.47	5376.51	6420.86	6331.28	3814.7	4675.39	6302.56	2681.31	4367.02	10415.7	4103.45	16277.6	7188.41	18595.9	7440.63	3451.18	6362.22	9298.52	5517.26
100578142	7.15929	2.34817	1.15347	0	0	1.12051	0	1.23737	0	1.13935	1.20292	0	0	1.30292	0	0	0	4.93213	3.61988	1.32806	0	1.12872	2.4531	3.51489	3.17702	2.0139	3.67634	2.47152	0	0	0	0
100578144	3947.67	1083.08	1724.03	2079.08	952.052	477.923	1768.92	2798.45	98.7509	119.878	158.646	603.495	971.134	130.426	995.357	1213.89	444.837	1949.7	143.351	1388.69	102.854	254.691	1617.25	457.49	147.915	109.847	320.335	546.22	608.248	2095.31	2498.84	730.194
100578146	87.0886	42.5771	59.9641	74.0414	20.7784	54.4019	46.0241	94.0907	42.319	78.6714	91.5274	88.9693	53.0267	66.7574	43.3353	63.6539	26.7979	99.3282	51.598	129.925	23.2436	25.0187	87.637	43.3451	36.0732	46.8871	122.599	97.7933	54.2301	56.7348	52.5476	25.4419
100578151	7.20738	2.3568	9.22141	2.52438	5.15662	8.99496	11.3049	16.6563	8.45584	10.7144	12.7695	6.55263	4.92772	2.5983	6.55107	8.9442	5.19212	13.2492	7.29648	9.75444	7.13473	4.5171	18.847	12.5135	9.87284	21.414	13.0377	15.686	7.38307	12.1944	5.59417	5.67318
100578154	13.5747	5.19067	4.20769	7.35373	2.10962	2.20055	3.25259	11.0887	5.68827	5.08186	12.7522	12.4997	7.1903	5.0444	3.62036	4.47263	2.74285	12.8268	4.48766	7.14197	2.08436	2.20187	9.60614	4.29323	3.08738	3.16575	12.1664	11.7953	4.19202	5.39691	7.55028	4.11028
100578156	128.133	91.6519	156.924	54.4017	32.7219	55.8022	77.2416	131.788	22.4086	30.0974	63.1406	76.8382	54.2132	120.878	101.951	73.8206	35.8795	118.818	26.5719	71.7693	23.3142	19.6871	90.0935	61.3736	21.3099	28.9446	53.2114	30.3775	54.9454	86.0514	52.8061	18.4952
100578157	600.326	373.842	439.686	591.644	203.759	374.904	501.572	992.406	523.955	481.827	1249.46	992.935	483.941	411.722	346.045	351.978	267.903	703.174	487.761	634.916	192.16	278.578	998.607	613.767	398.683	402.77	1525.11	1041.96	632.211	511.052	610.039	258.535
100578159	1065.45	512.562	735.178	872.306	514.184	661.642	747.832	1456.21	824.234	1016.25	1746.51	1776.61	691.338	534.512	473.244	588.355	408.294	1099.24	655.877	1027.12	367.554	352.815	1192.62	762.773	690.254	687.856	2255.92	1508.33	876.414	701.641	798.476	431.174
100578161	659.866	320.831	379.345	408.744	385.103	357.568	308.176	650.585	498.883	597.597	911.483	806.684	335.642	290.987	252.015	274.169	298.286	642.982	356.074	460.897	245.855	216.045	510.698	339.649	493.565	533.507	1017.34	683.145	425.035	349.466	389.118	227.732
100578162	321.549	155.414	164.709	166.984	204.41	209.11	158.7	246.286	255.012	310.729	408.586	389.025	151.362	158.627	103.463	126.963	101.587	250.111	148.299	160.664	191.245	99.0007	149.636	216.602	314.786	399.779	370.439	266.866	155.803	176.353	196.89	91.7739
100578165	383.977	137.808	187.802	185.39	101.12	181.043	174.269	334.734	241.135	304.494	435.747	374.928	221.996	171.934	152.139	205.357	162.123	693.799	211.701	298.985	116.388	86.9525	265.916	220.659	220.542	275.81	609.369	470.801	240.417	230.895	163.505	86.4512
100578168	106.407	68.8939	75.0184	90.4104	43.2863	92.8935	72.4343	160.04	79.6674	128.996	236.059	165.638	69.0046	35.5812	46.5679	67.41	60.5405	123.51	67.8983	138.424	33.276	38.2224	154.497	77.4268	92.419	84.5286	218.059	110.234	82.9685	94.2084	86.5217	48.3026
100578170	172.072	49.0797	75.2733	50.0281	49.9576	43.0788	49.8863	96.142	76.9004	61.41	130.72	131.732	48.7442	58.286	54.3678	33.1548	35.2058	150.918	40.793	77.3126	38.3402	48.6222	82.056	31.2933	84.4283	116.248	114.677	104.922	63.6186	74.4715	55.019	30.4504
100578173	403.191	157.899	172.66	298.612	156.921	148.022	261.88	252.487	380.507	489.83	301.578	314.659	128.906	93.2236	195.699	264.245	153.33	825.77	394.957	477.285	357.675	70.0741	525.325	104.166	425.944	985.696	1010.47	604.118	449.267	462.861	358.115	342.184
100578177	369.581	228.256	282.378	323.339	196.264	215.6	307.963	601.39	215.921	361.084	655.723	583.912	298.926	263.134	237.352	252.73	142.563	388.863	220.715	291.086	148.948	139.043	392.376	322.247	242.487	281.984	625.158	403.204	237.112	297.849	303.879	153.377
100578184	21.2089	9.02247	2.54557	2.84439	5.96683	0	14.6835	29.6041	5.5547	6.10877	21.3043	0	9.50184	1.1197	0	9.19716	2.34783	9.55935	9.90279	13.8631	0	0	5.46903	7.48109	4.68342	0	15.2337	14.0923	2.71948	8.48081	7.59273	2.23575
100578187	74.7701	63.3577	62.2498	48.6919	44.0826	41.2319	38.3123	60.6675	23.1764	58.0646	79.3253	63.1149	29.6706	43.1036	52.3332	20.3218	20.9586	114.732	19.321	65.8681	20.9004	16.9035	72.149	42.9508	44.3679	29.1354	103.943	43.3047	57.2491	54.7686	31.7846	31.6718
100578188	262.422	226.862	299.929	195.715	300.692	194.067	142.49	295.535	190.463	260.758	396.052	375.001	209.477	171.041	153.955	143.039	163.706	295.52	103.745	325.487	144.952	114.007	319.348	145.458	275.57	373.07	380.905	333.235	214.727	216.47	213.115	94.339
100578189	15.5928	5.08321	4.1887	5.45812	6.27973	9.65162	3.90699	5.83799	10.0103	10.7077	14.2744	7.68334	5.28777	5.56692	5.25194	5.23831	6.68415	15.7205	2.83652	12.8749	4.59753	7.29671	7.92623	6.60162	11.4144	9.26194	19.8193	19.6925	11.9447	4.74199	7.79173	1.32096
100578191	3226.94	1346.48	1339.85	1009.37	1234.96	845.339	584.723	1603.71	1537.11	1138.84	1877.11	1894.01	984.232	988.183	670.684	717.038	562.51	2286.07	733.114	1206.02	1015.25	524.192	1201.4	501.696	1810.97	1877.81	2415.91	1120.14	683.45	1231.15	1040.54	447.284
100578193	1126.88	595.066	362.825	1233.08	1627.46	1175.69	1049.93	2057.94	2764.6	3118.19	4884.77	3933.83	1001.67	283.091	69.2498	264.544	510.331	1454.47	901.408	443.884	874.283	1075.54	1732.26	1115.71	3200.62	2495.41	5409.39	3634.38	1329.25	626.559	467.101	488.288
100578194	38.6919	39.3884	38.4078	62.9971	42.4509	45.766	43.0226	84.4053	53.1075	73.5049	164.698	113.071	42.085	20.5018	19.5163	29.7753	26.811	71.5162	50.1783	52.9308	36.1251	27.0382	95.7569	42.157	74.9884	98.4512	152.26	83.7532	59.3966	41.2661	59.2491	30.5075
100578200	464.785	126.317	145.195	183.805	156.834	154.826	94.8836	186.075	151.652	269.677	459.658	262.142	130.398	134.14	91.3534	65.5226	100.362	490.143	104.727	248.684	93.9586	98.9558	261.777	67.8248	330.609	285.255	346.433	348.976	242.236	193.563	140.184	55.1825
100578201	315.202	141.42	179.946	204.394	126.07	162.882	150.956	318.608	190.652	259.376	409.981	373.02	187.513	155.419	118.662	161.254	100.858	300.734	147.033	226.131	92.8822	80.7187	284.228	167.363	177.063	223.131	501.397	309.091	193.178	174.836	188.639	108.656
100578205	352.103	147.906	203.221	196.411	190.225	174.622	126.968	283.993	230.378	282.562	396.307	355.492	148.065	146.408	101.456	113.915	93.8883	357.027	108.854	209.518	143.974	118.98	221.101	94.0664	278.497	357.714	453.833	304.344	166.227	154.759	186.452	95.8669
100578207	122.38	97.34	94.213	117.996	149.932	110.021	108.372	197.343	139.149	177.415	381.45	303.555	121.3	95.3008	89.3739	83.2252	80.2529	261.373	38.3721	78.7691	99.8724	42.1564	118.878	68.3412	166.786	176.644	286.297	193.963	92.277	114.588	84.254	50.4561
100578209	794.042	357.058	372.948	394.414	504.945	406.507	326.124	622.863	555.846	855.534	1051.56	942.633	333.293	325.208	295.267	276.112	262.911	844.226	277.107	440.021	271.674	243.974	468.122	358.514	718.487	703.67	1110.86	756.246	415.094	361.469	379.157	209.809
100578210	0	2.05723	2.01781	0	0	0	1.05853	1.08644	4.01056	0.999629	1.05052	0	3.23591	0	0	0	1.93539	0	0	2.32519	0.936545	0.987692	2.14792	1.02555	1.85225	0.879935	2.14219	1.08201	1.07708	0	1.05161	0
100578212	445.131	172.432	235.953	275.494	281.741	258.934	211.021	344.435	321.063	367.547	580.24	517.777	219.855	228.571	137.27	147.936	150.159	559.202	177.33	287.17	151.628	136.744	331.095	189.903	370.977	385.348	603.098	398.098	235.816	206.939	215.989	128.313
100578213	178.222	112.021	104.197	104.491	97.2129	122.28	81.0784	174.409	152.605	168.134	225.823	198.031	80.9949	48.9696	63.8212	66.5847	73.4471	168.55	99.4386	124.55	105.847	55.8818	196.198	87.8524	143.618	153.931	271.823	191.665	104.215	80.579	88.3268	51.0972
100578215	400.398	252.995	265.078	208.156	291.561	266.367	245.554	377.78	322.058	365.431	560.28	530.481	228.778	230.321	178.497	213.222	176.433	555.112	158.942	317.774	185.204	132.259	274.177	177.331	385.743	395.263	642.029	435.607	239.302	222.121	209.574	142.389
100578218	2612.35	1213.08	1589.65	1290.63	1748.73	1261.69	907.865	1941.83	1449.49	1993.93	2680.57	2698.23	1217.87	1063.76	1094.68	1171.57	960.481	2366.3	950.546	1573.52	787.097	627.639	1511.02	807.56	1607.6	2064.58	2909.13	1887.91	1060.19	1102.26	1156.61	487.856
100578220	248.601	133.079	171.22	254.288	110.528	194.939	183.307	394.587	260.465	364.193	574.364	503.606	170.532	141.986	126.741	164.267	160.078	340.688	161.705	336.151	86.9908	87.1286	297.939	227.136	209.847	184.259	713.111	501.616	252.993	191.328	191.646	107.969
100578223	168.864	143.535	150.356	169.421	247.735	143.671	72.2475	280.393	191.478	296.192	282.903	297.957	163.264	111.651	142.696	68.4474	78.0104	199.616	124.009	160.503	129.659	82.7307	165.962	113.292	224.108	348.805	469.319	216.746	111.821	113.311	186.586	132.773
100578226	532.13	336.479	262.697	710.546	729.94	874.606	581.421	1113.26	1801.51	1239.41	2019.15	2261.06	468.16	170.331	255.453	388.024	486.921	682.286	594.426	586.3	609.005	437.59	911.828	800.964	1518.05	1349.31	3688.21	2453.17	665.136	367.913	542.855	409.784
100578227	17.8904	5.5746	7.83245	4.19785	8.57771	4.62961	3.7591	13.6998	25.9803	8.79042	8.08776	11.3293	5.17373	11.3162	6.77965	6.06248	3.07592	18.8361	3.97268	11.7223	3.44201	1.68209	10.5463	1.88948	19.794	5.93433	13.8747	15.3883	6.08085	10.3148	4.275	1.93479
100578230	96.6859	67.6378	78.8255	86.5177	63.2481	83.6815	78.7137	177.999	58.3977	51.0111	131.123	106.807	60.5905	41.7555	39.0339	37.6308	46.9798	84.1258	45.0167	39.6876	25.1484	30.123	69.3738	60.0253	92.7325	79.6043	155.771	81.7631	38.1327	41.9435	75.9023	45.7978
100578232	4803.18	2764.29	2529.4	5028.89	9279.51	7338.76	4740.44	9680.5	14327.7	17633.7	20949.6	16812.3	4456.53	1912.69	3049.94	3173.46	3940.31	6036.61	4854.23	4469.68	6824.48	3995.42	7258.55	5367.83	15572.6	16605.3	17578.4	14237	5836.26	3328.09	4412.98	2859.66
100578233	62.2854	35.813	38.7645	38.8165	34.7452	42.7079	34.4722	54.7625	40.6642	48.6262	78.6318	102.207	25.6669	28.2704	20.4491	19.1041	23.3245	167.281	23.1547	48.5768	20.7873	19.2695	78.1418	32.2662	69.1261	65.9943	102.94	71.0904	39.6322	33.4047	37.9635	20.6572
100578235	1304.22	544.324	956.139	721.89	662.576	684.034	527.391	989.329	713.593	909.539	1544.65	1578.2	630.573	527.511	408.464	398.128	285.577	1033.09	610.047	862.484	487.866	385.788	1105.63	362.54	947.181	1138.37	1675.9	1189.68	667.775	697.556	634.725	405.265
100578236	66.5069	41.6779	53.9405	79.9452	21.3675	61.5324	48.6074	89.5761	74.0587	82.729	144.572	101.702	51.0357	58.0164	37.8782	64.397	46.3545	115.714	74.3701	157.046	27.1295	29.5519	96.5153	58.1252	61.8173	65.8668	138.991	152.284	69.2287	60.8335	48.1896	29.1979
100578237	74.4649	32.9698	42.4772	40.7185	27.287	42.4988	31.9807	66.6169	62.0969	72.4026	112.863	113.442	40.1209	36.7008	30.7625	31.9414	23.7284	117.009	39.7486	57.1814	31.9383	30.0526	57.2045	36.263	64.1376	94.8274	139.7	89.4101	52.436	40.8792	41.883	20.8706
100578238	11.9893	9.15858	11.7702	15.9795	2.98219	10.1343	19.5408	28.9223	6.85647	12.9018	26.5542	21.5851	8.76244	6.0157	5.74577	6.81944	6.96089	8.1415	7.97487	7.42657	3.64388	4.54838	23.6518	6.9118	8.17902	5.26632	28.6859	13.8363	9.13749	8.88259	11.4545	7.84864
100578239	47.7749	39.3666	35.4873	34.394	27.0147	34.1726	37.6728	51.3778	44.4969	47.8741	77.9485	60.4273	27.6256	23.2722	15.8115	12.81	25.6049	84.9664	24.7397	39.9513	21.2148	24.5754	52.6919	21.3376	47.9551	50.1866	74.0945	39.2	29.0524	25.3766	44.7146	18.0866
100578243	123.901	2861.17	4020.82	2210.47	5561.81	1414.61	2275.59	4075.95	3278.97	5326.57	7211.88	5660.23	4053.96	2828.38	3164.6	1834.72	3423.22	5205.47	1274.88	3261.77	1512.28	1223.97	3904.19	3682.82	1702.87	3818.09	5229.66	3190.67	3775.27	2573.9	2711.5	2031.36
100578244	16.4693	3.25277	40.1502	21.1932	55.5952	21.7362	16.7859	10.2148	100.511	54.9921	35.3433	34.5112	24.0581	18.1881	11.7938	21.9199	56.1181	71.4328	29.9424	118.028	70.0351	14.1241	40.8516	30.9221	109.168	143.405	124.831	159.488	68.588	20.0777	8.41724	0
100578245	721.449	412.946	501.837	331.306	405.04	282.484	264.37	506.474	357.365	424.003	592.151	562.708	337.281	396.146	277.214	288.231	199.941	1203.66	198.35	525.821	213.054	148.04	413.887	219.817	453.972	596.194	552.069	393.967	361.378	398.24	331.033	162.199
100578246	559.095	305.895	313.104	291.965	348.671	328.666	262.595	565.152	480.305	471.974	755.791	604.32	304.62	248.575	224.845	252.064	247.531	1202.72	277.503	422.569	194.534	187.686	505.06	284.726	439.795	388.499	910.942	685.962	379.391	298.817	350.616	183.382
100578247	63.1003	25.2323	79.4228	24.8814	51.1516	39.1286	42.1997	52.1731	27.6596	112.364	77.3477	80.4592	26.4669	19.793	30.6247	21.7746	16.8088	29.8459	30.293	14.2612	28.724	14.1359	39.5205	25.1606	38.8211	85.475	48.1872	55.3013	17.6187	42.1247	43.014	9.8313
100578248	154.615	145.488	136.639	110.41	64.4115	84.8568	108.316	154.617	76.1612	118.708	166.176	165.979	117.778	310.073	139.364	119.306	68.5637	121.277	74.558	206.324	48.2136	38.7003	151.149	85.7658	72.8109	99.8267	226.067	125.972	102.571	140.496	114.293	56.7013
100578249	38.8548	29.1893	69.8269	56.7261	34.3075	42.0389	64.7123	96.6324	66.6273	79.9533	159.435	95.4283	33.722	46.1785	16.0358	31.6581	19.9576	63.554	73.4714	78.0835	29.4406	14.7887	128.088	59.714	34.885	50.0644	134.365	96.7125	45.1793	42.8793	52.4366	35.4988
100578252	645.405	331.411	385.324	374.208	423.238	381.844	307.7	643.037	398.5	523.897	817.811	749.684	338.277	333.462	277.021	258.069	226.574	676.441	303.303	442.896	289.613	217.965	530.746	306.58	489.019	539.928	949.311	606.189	380.329	391.693	383.221	193.505
100578253	1929.8	925.117	1079.34	1243.77	1285.1	1269.01	1184.87	2433.86	1571.72	2028.87	3151.09	2988.18	1155.88	851.17	839.794	1018.64	830.951	2214.84	1034.53	1268.36	749.641	678.376	1643.93	1229.87	1677.91	1620.03	3823.76	2315.68	1378.92	1103.91	1199.35	733.345
100578254	20.7282	25.6414	20.6382	15.8161	17.5068	15.0981	18.5046	54.4158	5.30529	10.8443	12.4156	17.6523	11.186	11.0803	15.8939	20.95	8.72818	7.7088	11.4914	32.4346	6.29418	9.06627	26.366	8.17051	7.06327	12.303	19.5538	14.2781	10.8506	12.8997	27.1121	10.6435
100578255	33.9775	11.9139	16.8619	18.6718	17.7431	17.9524	19.0371	29.8628	32.758	36.6094	60.2806	46.6622	15.2037	15.4392	15.815	10.4709	12.2329	62.2466	19.8533	19.6587	18.7653	11.0905	36.156	16.2837	34.2489	32.2314	81.6335	55.0568	26.6443	16.6347	15.7809	15.134
100578257	328.593	224.74	263.502	238.24	162.851	179.606	187.346	314.665	218.065	300.683	436.082	382.756	156.988	126.386	99.8789	98.1338	127.154	337.359	159.186	223.794	115.717	90.1297	274.604	190.573	233.847	271.441	441.888	270.326	202.844	183.986	184.022	109.515
100578259	416.236	225.45	251.124	253.37	389.261	273.552	230.947	367.468	351.061	452.111	632.291	545.07	234.249	184.048	178.335	148.945	164.132	371.226	176.421	343.582	231.256	160.635	381.294	161.709	552.873	702.402	673.382	392.74	290.521	237.189	298.228	127.085
100578260	417.266	246.186	352.445	270.352	289.297	272.887	213.722	468.578	265.857	371.268	574.439	562.75	256.562	219.278	211.761	219.585	171.334	426.596	183.041	282.48	181.087	133.385	393.769	182.493	321.525	339.527	519.468	341.449	241.1	221.604	263.749	150.158
100578261	12.2577	13.4571	6.92932	18.6134	19.6407	10.192	18.1939	28.3949	14.6554	24.4002	27.3001	23.0322	7.35132	2.98712	4.62831	6.32659	10.6855	4.08453	13.0037	7.30993	10.9123	6.22321	19.4139	25.6079	4.77055	18.5684	32.3729	15.0081	19.3692	7.43614	10.5519	9.74036
100578262	495.335	252.584	301.532	304.28	183.115	259.714	249.442	499.26	315.285	398.505	689.038	576.541	282.705	243.828	214.045	241.165	147.863	451.938	224.664	439.969	116.346	126.488	462.457	256.594	260.966	259.534	704.685	489.789	312.223	311.24	279.969	170.01
100578263	15.142	4.02615	4.98407	6.2799	8.08255	7.7333	4.15821	7.18688	10.9545	13.1635	16.5235	19.8112	7.77825	9.36921	4.21282	5.00741	7.84382	14.5289	13.1069	10.8382	4.61412	5.09661	8.41154	10.7197	8.38959	18.1646	21.4382	12.9438	6.11896	7.73091	12.241	8.62847
100578265	0	0	0	3.35039	0	0	3.12837	0	0	0	9.65457	0	0	13.8218	3.09506	0	0	9.34645	0	0	2.80589	0	6.34857	6.09437	0	0	9.73916	3.20148	3.23205	0	0	0
100578266	482.947	247.664	274.713	296.904	457.017	320.212	285.167	512.59	484.108	575.194	806.11	714.01	247.551	180.625	183.648	184.382	259.934	456.321	250.05	282.757	247.446	189.822	431.118	241.124	652.723	777.306	908.895	600.713	328.002	246.944	269.311	162.807
100578269	245.052	498.843	153.585	265.368	91.0158	83.6146	128.464	362.411	66.3909	102.846	151.165	162.331	134.157	298.983	176.024	74.5132	75.3877	283.393	60.2859	161.287	38.9741	58.8149	132.89	94.2803	63.5594	81.0404	154.423	81.7063	88.8855	178.541	244.601	71.4035
100578271	948.728	446.106	543.692	598.138	543.38	482.648	299.669	738.151	672.899	803.766	1136.02	1158.09	502.582	425.023	309.02	241.589	237.56	1024.49	423.498	621.016	450.567	336.753	742.94	188.326	998.531	1402.28	1274.46	892.549	544.193	492.45	542.706	278.546
100578276	61.3825	22.8721	50.1093	63.9437	34.9561	51.56	81.2457	110.485	51.1078	38.6617	52.0796	55.7274	39.957	24.343	28.9076	41.5743	37.1995	133.852	48.6796	82.6556	25.5207	24.8082	110.885	45.5077	57.7957	62.6221	91.1194	95.9356	57.0073	59.7527	75.0547	30.0909
100578277	478.032	252.785	262.574	197.282	335.271	201.12	155.585	357.084	338.946	409.351	483.642	435.511	247.029	216.725	186.527	147.77	139.5	566.471	130.801	307.649	226.97	124.269	334.36	154.944	449.705	651.264	409.644	336.87	172.04	228.637	230.2	134.788
100578281	296.539	167.016	201.867	212.695	226.341	208.542	190.396	319.717	242.739	335.267	496.217	450.053	193.407	170.422	157.565	126.22	115.064	328.198	162.602	224.167	129.319	106.276	280.894	151.651	244.152	251.163	542.062	293.867	219.094	183.427	218.665	120.197
100578283	12.9394	1.82832	7.23812	11.9518	7.65134	8.7278	11.3331	3.81614	5.27973	8.81377	7.60186	11.687	5.80903	2.05172	5.67359	1.89605	1.69965	0	5.59804	4.15084	3.35735	3.53423	9.57519	18.318	4.98778	15.8615	15.4293	3.85882	15.4533	10.2883	20.905	5.82068
100578285	3.3918	1.32968	3.24725	0.710723	0	0.634313	0	0.706091	0.651796	1.29691	5.38919	2.07436	0	0.731474	0	0.687959	0	2.10477	0	7.49967	1.20608	0.6365	0.693139	0	2.97958	1.69538	1.37653	2.09502	1.38658	0	0.674657	0
100578286	81.0724	45.673	55.8304	82.1356	79.7677	75.5602	46.5719	154.583	101.546	202.499	269.371	172.376	52.9266	30.5419	44.9221	30.8718	43.1017	80.8643	81.3723	79.5155	53.0774	47.1863	110.39	56.3421	122.195	101.578	175.185	119.964	68.4343	67.5181	98.0061	47.72
100578289	0.823696	0.808185	0	1.73193	0	0	0.830798	0	0.790527	0	0	0	0	2.674	0	0.836523	0	0	0	0	0.734156	0.774636	0	0	0	0	0	0	0	2.68908	0	0
100578296	44.0249	16.3291	22.5741	34.7365	31.928	21.868	19.0188	13.7811	44.7967	32.391	59.6284	87.7514	15.0256	14.9931	8.66951	5.39314	17.6352	102.158	14.5524	28.6339	22.5197	11.003	28.7712	7.27009	67.3794	89.583	71.8879	49.299	17.4535	13.0322	10.0249	6.28369
100578298	624	322.644	405.644	346.003	441.002	405.27	284.417	647.492	490.802	618.679	947.598	850.16	389.748	257.398	234.316	216.368	220.429	568.781	271.024	404.15	277.114	216.764	533.252	256.845	600.229	770.16	950.658	603.964	328.063	375.145	399.015	204.99
100578300	1166.65	645.771	874.55	1011.24	816.166	700.993	822.184	1668.23	957.179	1208.39	2230.59	2066.69	740.117	509.266	441.163	577.048	527.634	880.753	593.678	806.607	367.972	364.576	1291.16	698.504	887.894	720.057	2406.83	1371.01	816.856	679.732	936.257	481.954
100578307	5.72129	3.20759	5.49175	6.87313	2.6326	1.53027	0.824309	4.24941	3.13559	3.90533	4.0747	3.34541	0.838497	3.53722	5.8504	2.64644	3.02775	2.53538	3.30957	3.60591	3.64199	1.22405	5.01893	0	2.29176	2.04979	1.66395	2.68623	0	0	4.08009	1.65526
100578309	414.036	133.929	157.582	195.176	344.965	277.34	200.365	318.95	692.284	524.563	759.246	524.653	163.645	176.948	88.264	130.646	187.695	542.312	216.811	249.741	279.48	220.448	290.698	264.146	737.378	833.327	1013.36	693.304	222.715	226.56	176.755	89.7673
100578311	2127.01	1250.42	1461.79	1401.68	2265.41	1257.39	1128.65	2068.84	1624.9	2195.73	3089.71	2976.73	1250.59	1175.47	910.875	1054.08	1194.92	1797.95	951.966	1524.62	1242.2	914.021	1599.87	1041.67	2611.2	3358.43	3289.53	2014.91	1522.36	1226.39	1554.35	942.441
100578314	22.1137	13.0232	9.65297	8.08198	12.4549	20.4395	22.4599	25.9126	17.4728	37.6633	34.2547	29.1189	9.02996	11.0889	10.8813	14.0111	12.3443	20.902	14.377	28.2351	4.62692	4.98139	15.9393	28.3592	14.2521	14.1341	50.9533	29.1073	16.8124	17.2618	3.98285	6.70857
100578316	14.1712	25.1427	17.8847	45.3332	119.425	97.3278	41.7609	70.4251	158.38	181.235	126.556	38.3475	17.6589	38.8995	43.4835	36.1871	66.6572	120.038	90.2251	110.734	16.5971	45.74	227.845	92.1224	123.813	111.851	335.069	148.622	139.536	9.3744	24.4621	35.1586
100578317	13.7272	6.91603	7.64089	8.92372	2.79974	3.77919	5.87627	6.63496	6.42008	8.35171	11.1173	8.20883	4.69301	3.70743	2.11923	5.70421	3.74595	9.30315	3.65526	8.25104	0.915942	3.04692	8.65839	5.23409	4.70241	6.80902	10.5556	9.32321	7.76365	10.2603	7.75213	5.79321
100578320	17.9136	16.3805	15.3355	23.0409	12.2006	21.2092	19.7129	26.8041	23.7815	44.0159	66.1627	47.6167	10.2338	6.89547	5.48245	12.2088	4.1106	67.8769	19.5999	23.366	16.0075	8.87977	24.9077	13.9846	35.1099	32.4092	56.7176	31.1719	27.9243	17.6431	18.4192	8.98968
100578321	100.733	66.9228	100.796	81.4479	46.6256	73.2857	87.1103	113.668	61.0564	102.019	184.298	116.356	71.8012	65.7807	68.2481	67.2106	49.7695	137.257	78.1395	96.9891	34.7195	25.8594	123.471	73.251	61.9395	70.6174	199.869	105.951	93.3251	76.7574	76.8848	46.3793
100578323	6.89243	6.01797	11.1813	10.2781	7.94565	4.44669	5.50609	27.5805	6.27834	7.70262	19.6568	6.42515	2.62211	8.93022	3.36789	5.18116	3.44485	4.93207	4.45209	3.93439	2.27616	1.48368	14.9636	156.466	2.34215	3.24883	9.43528	7.92502	3.63024	5.12884	15.4544	6.69937
100578329	118.305	120.106	265.779	65.6396	155.484	82.2968	94.463	126.43	243.644	189.995	259.706	185.813	103.678	224.912	192.383	264.485	82.1702	318.562	83.9987	265.715	84.206	50.2193	105.108	40.9317	289.508	272.69	208.256	358.354	118.711	96.5514	112.387	57.4105
100578330	621.738	262.364	306.517	293.092	324.664	277.801	174.036	511.832	416.982	416.111	677.554	653.795	286.889	230.701	187.824	143.677	96.6016	569.723	235.666	332.563	213.047	163.103	426.49	118.845	536.769	774.374	643.215	451.041	300.688	247.006	248.264	145.173
100578332	991.81	572.649	653.875	614.386	521.056	598.878	433.106	917.525	756.81	962.479	1094.64	997.872	484.27	543.684	501.465	445.99	430.477	1146.19	446.015	815.634	348.333	309.806	745.425	420.094	778.711	797.288	1333.82	876.538	494.281	593.754	581.181	323.828
100578334	164.801	125.143	118.614	126.768	177.529	162.022	159.306	336.919	226.474	294.534	463.911	446.389	106.966	94.0804	124.232	158.205	91.008	164.777	122.622	192.534	121.052	92.7001	256.653	118.429	241.287	243.413	503.602	282.087	142.927	119.434	136.882	83.423
100578337	189.768	77.7922	105.43	132.719	48.5954	87.3646	99.3263	199.608	92.5287	105.684	200.126	186.154	109.52	119.159	86.194	121.569	51.4831	167.059	74.8829	123.116	41.4566	36.3527	139.001	92.7764	69.5461	99.515	236.012	155.306	100.326	148.239	122.718	41.8165
100578339	158.333	90.0929	110.068	103.113	132.422	114.785	94.6845	195.524	148.625	196.796	293.831	201.139	98.3083	77.593	60.6929	58.3806	64.2176	238.739	86.3564	138.374	65.3605	53.3646	186.727	95.3205	155.204	174.984	342.806	190.585	113.718	97.2859	106.563	67.4164
100578341	721.618	288.017	245.166	265.746	537.294	257.434	162.648	439.874	388.021	438.254	567.442	566.182	266.817	266.799	210.962	197.087	244.168	882.927	149.766	392.202	193.591	183.914	376.888	215.173	655.466	707.998	674.585	485.433	274.756	283.648	268.678	176.626
100578343	401.166	257.753	330.412	354.574	415.876	290.506	353.692	535.92	405.736	544.817	784.344	735.568	337.635	248.051	235.965	255.243	217.82	418.427	296.151	299.764	193.741	172.435	462.169	312.165	484.291	548.72	968.194	483.134	356.196	315.204	316.532	192.13
100578345	151.869	59.6007	144.103	87.1417	164.706	271.084	88.5198	141.588	159.324	194.547	202.309	113.306	60.2846	56.4468	73.7167	60.4598	318.066	1262.32	213.372	387.193	30.6541	87.2343	694.281	514.731	123.483	67.9036	347.398	244.885	151.028	79.8722	98.4538	94.896
100578346	654.41	365.255	380.636	380.467	560.691	331.63	260.15	505.157	490.682	576.746	702.698	696.306	297.934	303.016	230.913	237.613	347.148	895.575	274.849	497.794	411.869	298.341	430.132	210.858	869.788	1017.83	1129.89	520.086	468.161	406.746	405.217	240.114
100578347	2.08549	0	2.05041	4.52035	0	0	2.13727	0	0	0	0	0	0	2.32783	4.26782	0	0	0	0	0	0	0	0	0	0	0	0	0	0	0	0	0
100578349	113.013	81.7466	86.972	134.645	79.3428	100.134	86.676	178.925	117.709	195.878	231.632	256.194	96.8503	90.8711	66.2681	76.5908	59.0457	191.418	106.428	158.588	37.2932	54.4029	153.161	94.6517	117.191	101.513	273.627	209.246	104.662	90.0174	108.294	47.4196
100578352	3.81852	8.23871	8.78788	4.00876	6.14101	5.00232	3.07884	10.3276	5.8664	2.9196	8.36309	7.02271	0.782636	4.12605	0.780918	4.65088	7.78288	3.94872	4.63934	9.29783	0.679949	2.87015	8.59226	10.4365	1.34404	5.10063	3.10563	11.0177	5.47239	9.9598	3.8067	1.54383
100578353	66.5305	21.6059	6.20552	114.332	136.48	90.7278	95.6203	107.572	105.964	79.9189	193.24	87.2525	46.9838	4.74151	9.26035	11.1779	45.3631	20.7942	121.125	47.3036	133.012	73.0061	153.466	144.288	49.1472	255.903	252.385	133.17	190.405	23.5406	73.4093	67.6072
100578354	8.61884	0	2.86668	12.6918	26.2591	8.20677	20.1275	3.42941	24.5258	20.1318	36.5432	17.0603	6.14977	14.3055	17.6457	6.45016	31.4833	47.3758	8.67722	10.5551	29.2504	13.9505	15.8155	16.2895	49.1966	59.7687	46.102	36.4443	24.5031	19.9224	9.12189	15.6126
100578355	150.575	87.5812	109.784	105.88	131.32	97.8323	84.7984	175.728	115.955	147.219	212.357	222.6	93.6053	71.2219	60.1936	57.3459	36.7608	182.111	80.283	118.734	73.3224	50.8996	132.859	68.3316	133.469	166.945	263.5	153.643	91.2143	94.9463	101.021	64.7901
100578356	219.962	85.1549	75.9379	125.997	121.149	127.199	75.4951	176.864	162.996	217.383	326.065	233.172	101.074	84.7053	74.547	71.8477	66.6452	265.836	86.8058	113.843	72.1351	64.9115	143.777	78.066	193.91	162.069	329.265	218.632	121.298	111.987	101.269	68.6481
100578357	63.5116	10.6554	20.8608	23.0719	8.41861	31.0793	0	40.5136	9.88011	70.0118	68.9039	11.7766	11.6363	0	0	11.0874	9.43164	32.9309	20.3709	24.2039	20.4317	20.6059	34.7376	0	81.4993	68.1644	106.393	0	67.6038	24.1753	22.4408	11.4229
100578360	455.115	176.618	194.136	214.317	237.513	237.457	199.902	341.906	288.609	390.93	520.503	616.585	196.746	167.82	115.678	134.229	113.557	402.808	147.948	244.049	159.514	132.532	336.056	169.001	395.104	462.074	645.911	409.764	209.432	236.586	176.513	101.465
100578361	369.942	253.821	504.082	240.308	154.181	321.608	374.483	253.439	352.927	425.988	253.912	249.79	104.736	201.13	276.336	320.387	189.371	422.49	251.144	358.988	297.457	80.6482	357.436	138.223	496.333	721.575	695.683	432.044	287.836	244.804	312.239	189.468
100578363	180.391	90.5904	74.6513	112.197	140.473	105.95	54.1365	154.698	160.484	156.763	230.518	168.825	101.91	80.4328	70.328	54.5914	36.7713	183.936	82.6115	123.094	94.3614	62.2319	119.232	40.6616	210.297	264.586	248.488	177.013	100.356	103.86	106.044	55.2212
100578366	27.6049	10.1962	2.98425	22.9587	13.8457	5.77699	3.12137	11.5032	9.21787	21.0914	20.8595	18.2229	4.78899	5.46173	7.84333	1.56823	5.65323	17.4228	7.74676	18.8601	11.0766	2.91714	7.91382	9.07777	8.22274	16.0827	17.0751	12.7571	17.5239	15.2568	12.4991	11.1427
100578367	8.62331	3.68217	2.56526	1.68756	7.42311	4.66179	5.42778	5.5984	6.20213	13.9192	12.0767	6.9871	2.19251	1.73219	1.65652	1.0939	3.00662	16.3122	3.82977	3.36581	4.78887	2.52381	9.9015	4.70565	5.79847	9.53648	10.8774	6.78488	4.0534	9.32113	3.2102	2.15571
100578368	834.104	586.585	573.711	862.92	188.548	218.476	651.616	1028.64	138.485	235.956	427.348	413.654	332.107	121.32	449.39	414.419	183.527	323.591	114.384	741.284	65.7066	109.075	680.702	268.046	125.407	108.837	531.328	243.396	250.594	631.372	837.243	258.162
100578370	236.092	136.931	157.803	149.935	212.45	188.728	148.592	284.899	203.842	277.932	445.219	358.391	131.754	113.644	92.3988	97.7376	119.402	257.687	127.252	183.578	121.633	93.5732	262.723	132.061	250.29	275.896	422.116	299.426	164.163	132.344	174.631	104.702
100578375	7.40365	6.45703	9.4764	6.05374	3.97508	3.08052	1.65942	4.2768	7.10558	14.9363	10.6645	5.05138	6.75218	4.45078	3.36477	5.01257	8.37998	19.5638	5.82923	5.46705	6.59871	6.18895	11.7875	2.4109	10.8708	4.81449	13.3996	11.0276	11.8024	8.05657	10.6786	5.83201
100578378	89.8771	82.1844	67.7866	41.2873	55.5864	11.2137	26.7582	53.52	31.4023	36.049	106.206	68.2889	25.044	55.8317	38.7185	34.1367	17.336	68.3042	9.53786	50.7853	28.1902	20.5198	41.8908	7.08349	49.4425	74.0299	109.945	49.6844	57.4249	53.2725	44.4121	15.1668
100578380	280.153	147.657	205.666	198.592	259.352	171.318	158.192	248.661	186.017	272.436	350.25	389.536	156.371	128.865	124.456	103.974	88.1373	161.721	154.431	180.024	112.983	107.471	223.394	147.934	223.773	335.998	326.877	252.002	134.81	114.881	174.955	87.0401
100578382	16.7266	5.45156	13.0917	7.34604	10.946	7.62711	8.20156	21.7145	8.5925	10.6665	17.1954	16.5291	7.5588	11.1397	6.84038	13.5306	4.83418	22.6929	7.15835	13.5071	2.30037	5.55348	18.1656	8.30039	11.3594	13.5217	33.6991	14.8703	12.464	14.0187	6.23131	7.41503
100578386	178.668	91.8899	95.6676	119.841	96.5967	102.217	102.323	177.08	167.954	172.987	214.94	288.603	91.8317	77.2494	84.8687	69.5791	73.0173	271.138	94.3979	146.877	83.7947	62.1525	176.66	82.7758	174.383	175.41	286.663	188.806	91.2084	104.667	103.296	62.2714
100578388	220.543	156.983	132.805	180.263	162.695	159.349	143.835	267.84	219.622	246.86	406.285	340.677	120.197	89.6433	87.9579	91.4931	91.8758	265.791	132.463	166.874	95.2446	77.721	210.356	170.052	188.862	186.614	512.588	305.691	170.648	128.26	127.809	90.8224
100578389	298.13	297.812	203.009	200.148	179.304	165.407	177.798	245.629	250.919	287.23	456.727	365.497	162.797	217.375	173.72	184.459	159.093	323.929	136.507	346.799	135.008	110.529	314.386	127.129	334.827	368.929	366.066	411.506	184.808	160.235	174.334	85.273
100578391	19.323	30.2347	19.2429	69.932	9.34972	23.6407	22.8091	22.6528	18.2766	23.6543	55.413	113.459	8.84334	25.0716	11.3025	14.286	32.7962	42.6829	8.34156	18.8218	30.5983	16.0654	43.3404	33.2586	53.1306	60.636	50.0681	49.5398	29.373	18.8252	8.73839	8.96883
100578394	165.607	60.5275	88.888	63.9871	89.5259	40.4285	28.4518	87.8927	48.1668	86.6938	96.7935	98.4264	49.7671	71.5913	45.0393	77.8734	47.2955	117.487	57.0607	85.927	30.6516	46.4333	70.3718	37.8944	80.8026	75.9695	89.8015	58.1742	49.7051	81.5824	73.1261	55.4233
100578397	1666.5	672.363	952.242	774.144	778.347	687.757	613.589	986.583	698.198	918.196	1459.41	1561.97	741.509	758.96	539.022	558.471	411.558	1628.41	622.396	918.357	500.828	426.231	1058.81	530.366	823.344	1012.95	1700.44	1089.88	688.133	986.851	840.481	445.998
100578399	76.1614	91.7686	95.0692	73.5689	149.087	91.511	94.8958	186.7	150.656	182.474	272.584	277.148	58.4704	59.6976	44.2299	105.786	51.0232	161.431	72.6857	120.476	75.0545	51.3307	160.339	96.1551	139.423	216.654	336.752	204.619	105.829	48.3454	97.9205	67.4797
100578400	0	2.28848	2.23796	0	3.12812	5.09491	0	3.23582	3.7335	0.743303	0.774577	8.7446	2.39176	1.68134	0	5.52656	1.44095	7.23824	2.36224	10.3315	2.77051	1.46179	3.97806	0.759322	3.42285	3.89719	3.95474	9.61896	3.18543	1.69101	1.55129	4.71891
100578402	0	2.79319	0.912224	0.999621	0.766035	2.66534	0.957686	0	0.908951	0.905707	4.74433	0.973655	0.975141	2.05798	0.969468	1.92789	0	0	0	0	2.54059	0.893309	4.85863	0	0.837284	0	1.93599	2.93705	0	1.03447	2.84991	0
100578404	416.414	200.12	223.562	225.679	188.047	234.091	158.719	421.694	237.564	322.882	501.946	487.446	210.006	208.594	155.826	169.305	126.499	403.423	166.253	305.456	130.675	110.723	329.527	195.933	230.773	265.158	617.427	372.206	233.752	247.711	250.259	139.861
100578406	292.255	128.268	149.823	159.857	272.045	190.736	147.105	273.741	316.841	418.29	445.353	385.712	135.104	113.542	88.3306	87.5335	163.271	442.703	131.803	151.416	175.917	114.442	224.238	153.646	431.825	466.203	459.739	362.562	201.085	153.629	141.391	87.8832
100578409	194.785	7.0519	116.889	107.769	7.20573	125.391	101.924	262.25	70.8827	12.0462	245.422	21.31	105.377	91.6435	9.20207	100.873	3.88683	8.06792	7.88327	22.5306	3.19562	6.17114	15.8895	103.357	6.30084	8.48192	18.8171	12.3419	4.28596	7.13965	18.4576	6.63365
100578412	57.1269	48.0458	67.0891	71.8681	54.2515	78.0064	57.841	154.045	89.9672	106.105	224.635	170.339	64.455	36.9784	57.4423	50.6522	35.0624	26.8651	83.2422	83.8107	43.4882	40.1817	104.432	64.2619	102.437	78.6525	240.738	111.034	74.0188	43.3374	93.8402	54.3385
100578413	130.807	61.6561	68.6171	79.6862	69.3764	57.2194	56.4454	114.504	96.604	119.235	190.729	149.002	67.1556	57.7886	48.4003	40.217	43.0242	203.759	49.6505	90.5989	58.3324	27.5327	81.0692	59.721	107.738	165.644	204.315	127.843	107.671	71.2304	57.6354	31.4173
100578417	37.2644	9.69557	21.8762	26.3448	29.9623	15.6552	17.6283	37.9734	18.256	55.24	57.5333	17.87	23.3791	6.57344	4.66584	26.2436	6.34123	39.3218	23.0997	13.4668	13.5411	6.43042	52.1131	17.8153	22.0823	24.7593	17.7811	15.6729	34.2515	24.7932	21.2261	14.6033
100578418	356.874	168.825	176.52	304.005	453.56	162.807	168.784	378.465	493.269	796.416	645.759	569.922	161.429	169.322	155.401	72.8826	123.048	586.527	262.22	203.001	303.967	193.564	340.643	103.185	667.06	905.645	815.632	846.858	379.442	291.031	140.468	166.561
100578420	2684.01	1303.76	1642.02	1537.23	1179.11	1038.27	1518.53	2615.49	1126.66	1616.26	2402.64	2792.71	1554.33	1497.63	1453.8	1351.16	860.06	3240.87	943.608	1849.42	565.585	514.684	1602.78	993.258	1076.07	1181.65	2803.67	1965.94	1255.6	1916.08	1814.59	818.948
100578421	94.5091	25.5507	30.3937	61.0338	69.0208	49.1284	35.6816	94.2352	79.3455	102.311	137.972	133.426	48.2887	19.7816	21.9107	26.5228	28.6834	100.973	53.033	59.7858	59.6271	34.8328	103.756	74.1932	110.177	141.126	184.62	124.659	66.0192	37.4916	67.3475	43.3921
100578423	372.442	239.281	253.633	409.886	133.825	225.515	321.295	613.397	305.008	392.063	716.974	754.197	366.018	335.047	340.589	295.417	228.876	508.31	289.417	492.582	151.707	128.699	570.699	274.47	231.24	229.389	975.288	637.16	365.816	367.099	430.66	201.826
100578424	298.68	172.317	197.535	214.477	321.919	251.891	177.231	331.651	329.364	420.011	563.088	578.765	214.034	181.279	136.491	136.644	145.105	367.641	158.687	228.811	195.053	138.93	294.617	150.681	513.42	579.868	549.712	341.158	240.593	138.469	217.835	132.846
100578428	742.996	353.395	438.083	452.212	791.478	476.619	323.08	692.451	751.533	949.671	1204.4	1232.66	387.486	336.393	227.096	242.195	410.791	935.857	237.557	468.361	516.729	398.758	681.586	365.511	1644.25	2021.55	1292.61	848.694	445.497	411.492	291.139	158.568
100578429	68.4094	39.2317	54.31	46.1957	30.1476	41.6204	38.5807	99.0503	47.7028	64.5811	114.273	91.0369	33.267	34.7111	37.7654	30.9126	29.1871	87.8682	35.1167	41.0846	26.2771	21.7518	77.8149	41.0979	46.0044	49.4473	123.401	77.9643	52.2099	50.629	37.636	30.9941
100578430	18.6008	12.4865	9.13332	16.0915	8.49497	10.9195	11.2157	42.6398	19.9383	23.3765	24.1737	49.6337	8.13146	6.85233	8.1507	11.8406	7.39733	19.2424	21.5372	18.7658	5.18323	10.9452	30.8999	11.3765	9.31011	27.7911	51.5864	43.6936	11.9162	11.4932	17.3712	12.7908
100578433	192.286	106.92	117.473	143.507	103.597	118.621	118.004	229.799	147.344	191.033	281.448	257.111	126.728	103.29	96.0323	98.6563	69.3809	238.611	90.7817	157.261	69.2871	54.0242	175.976	105.253	115.965	139.654	305.593	200.749	138.379	110.348	122.757	60.6676
100578434	681.277	273.11	285.863	465.518	573.393	516.192	403.841	813.791	868.089	1284.57	1636.74	1565.67	380.545	280.804	295	165.115	256.279	1163.08	370.022	570.225	291.675	313.64	506.044	489.71	759.126	696.393	2270.14	1216.08	475.499	543.745	375.26	295.766
100578436	11.182	6.96022	7.77326	11.4074	4.74496	2.80236	4.54038	13.0419	7.97926	6.90599	11.7935	18.553	5.14982	3.16665	5.15278	3.53413	2.57627	22.6987	3.50768	12.5079	3.96107	3.21654	4.76196	8.85559	5.88478	9.42012	12.1113	8.05116	5.11591	2.74445	2.59076	4.29237
100578437	926.174	586.244	1269.71	508.712	381.717	480.038	342.573	720.222	93.1584	463.104	426.127	613.823	754.398	406.361	1107.14	747.147	201.793	815.087	284.36	1178.49	161.082	111.623	447.013	167.632	66.5435	120.23	189.403	132.077	287.085	291.145	584.402	306.562
100578438	47.2693	20.1878	37.6855	33.3668	33.8536	38.557	32.4377	50.1601	46.0518	40.6889	77.0012	27.6091	48.4746	34.344	26.2931	13.887	49.9927	49.6256	64.1979	67.7114	46.6266	17.7421	43.1932	53.1706	48.0811	58.0939	276.016	62.7757	72.9496	74.6697	38.5498	46.9293
100578439	572.387	360.439	424.501	487.996	302.364	379.273	537.463	922.968	539.088	639.439	1278.44	1003.4	386.876	422.312	255.489	329.576	413.403	794.782	503.766	521.801	214.63	217.524	720.866	465.366	444.233	476.067	1705.93	885.724	602.409	435.656	566.984	306.245
100578440	9.87889	8.31171	10.7592	9.78018	8.19792	11.2272	4.82984	15.4319	7.64404	14.4074	20.7515	17.5471	7.21237	4.52304	4.25242	4.30543	2.58296	12.6533	7.34509	19.5276	3.848	3.34046	11.2772	7.7773	12.1138	14.6098	18.1547	16.8306	8.38828	9.1411	7.81757	6.82228
100578442	0.613718	72.7436	0	0	15.2382	34.9872	37.0432	80.527	38.9393	102.68	72.3889	72.4344	0	0	82.8316	54.737	39.2727	397.386	69.6228	132.874	22.8876	39.6929	143.495	40.0549	67.3048	96.986	254.289	141.415	89.5836	67.8099	110.887	53.0761
100578443	118.719	68.5201	58.6132	92.7943	83.7064	66.6934	85.9851	133.44	106.642	131.39	164.095	189.492	58.8456	45.6069	39.1604	62.0453	64.1914	140.114	77.6626	71.1807	59.6089	44.7616	97.0976	56.3452	117.579	130.968	205.657	138.242	90.8495	63.695	88.1114	59.6541
100578444	7.83309	7.97525	6.20847	9.15648	3.37294	4.5645	4.25303	12.6018	3.14479	8.43013	12.1915	12.1893	4.31023	2.79162	4.3378	2.9689	3.63947	16.5498	1.65428	8.26131	2.59488	2.43643	5.97832	2.85018	4.84033	6.73844	14.1225	5.68854	3.3136	8.08105	5.78609	3.25048
100578445	23.3023	15.2933	18.7203	27.9413	10.6592	14.7427	13.891	28.0169	14.4983	14.6935	34.3675	36.5779	14.7044	7.24793	16.2217	9.53715	13.982	32.0521	13.2142	17.904	8.33355	6.05231	24.7484	16.0206	17.4318	11.4721	58.6218	21.6688	19.6887	17.4525	14.8252	12.0316
100578446	9.12175	22.2292	41.6423	30.8833	12.7806	14.8309	36.1742	65.8404	12.8929	26.0946	50.642	51.0262	31.9414	26.5171	22.4614	34.4661	22.2337	5.42473	38.559	36.2936	8.59199	9.31658	40.2602	30.7609	12.7949	22.2	55.289	37.101	39.9207	21.6417	40.4398	28.3766
100578448	79.6368	41.3996	28.4162	29.3796	63.603	67.9471	29.6341	90.6296	72.4217	92.1829	132.411	107.948	14.4176	19.8154	21.9871	22.6971	33.3187	96.1509	51.949	16.4821	28.3259	22.4773	67.1455	34.1938	90.5484	74.2242	124.024	75.0817	63.3195	19.5752	25.3703	34.4322
100578450	352.446	220.315	232.394	280.548	211.08	239.457	219.945	469.072	315.461	432.306	641.555	485.158	230.024	197.322	191.877	177.028	174.713	491.079	211.732	298.446	176.131	139.457	409.793	256.88	349.246	380.242	702.517	444.325	312.649	262.903	250.642	166.625
100578454	24.9236	29.3429	33.8355	11.458	12.4355	17.0543	15.6326	12.6511	18.5063	42.328	25.6624	29.4241	11.7133	27.7341	9.57277	6.74517	12.5566	17.3005	8.97597	18.296	5.36531	5.88966	42.2039	19.3338	22.2406	27.3542	39.3576	5.55776	32.6732	23.3863	11.056	4.1287
100578455	58.5824	52.6291	81.1375	35.8858	56.9823	44.9196	31.9907	85.4112	46.1159	36.6269	72.2979	48.2865	47.5658	60.6917	81.4333	62.7638	38.4041	108.542	33.8299	127.821	32.6653	32.1799	63.2613	23.0894	50.2511	71.5331	95.3708	50.3865	51.6519	57.4824	53.5636	30.4724
100578458	38.4773	14.5423	33.1322	44.4748	44.0654	19.0913	29.236	27.8022	42.019	50.2943	10.7252	47.9176	2.8002	2.73448	13.6911	31.2043	37.7888	59.7313	52.3493	44.2136	43.9138	15.7511	77.5131	30.1369	35.9777	42.6363	93.3863	68.142	47.9666	40.2933	66.4404	34.3914
100578461	26.6224	13.2588	18.7128	30.6042	17.9717	18.3724	18.4676	47.6579	22.2253	26.7205	39.1229	31.4475	18.8894	17.3881	15.5611	16.7079	15.957	35.0001	18.9474	38.6211	6.29521	8.60612	26.6563	20.8575	25.9714	26.9747	56.0347	21.8532	22.1211	19.8865	19.0554	6.95697
100578464	148.205	57.7609	67.1556	88.6951	112.73	101.089	93.7194	88.5427	86.5955	221.451	224.772	120.455	49.5413	43.9837	59.5808	43.3185	51.7638	280.865	149.366	162.22	67.7247	78.2703	174.951	54.8153	172.441	284.548	451.322	207.666	120.609	131.428	132.43	102.775
100578466	210.018	116.228	109.355	108.049	135.916	126.623	95.1405	190.099	183.853	204.736	278.9	194.549	95.6934	117.407	64.3893	79.5319	93.645	254.24	115.349	120.534	74.5056	69.4291	158.047	137.85	221.121	218.346	335.731	255.492	153.957	110.001	98.777	69.4406
100578467	1259.28	880.469	854.906	939.746	724.925	729.029	853.228	1769.77	1035.06	1235.33	2188.56	2112.68	1090.43	1277.39	915.629	953.882	674.815	1897.35	862.275	1312.93	497.405	435.778	1404.81	875.604	918.537	964.806	2684.27	1759.69	1148.89	1110.95	960.039	637.769
100578468	18.379	17.0907	14.0206	16.903	20.8548	9.0522	10.7576	20.9718	19.3033	15.1007	24.4379	21.0888	21.9323	13.8342	5.96057	7.10659	1.43389	21.5613	11.757	11.8722	11.0776	10.1105	17.5366	3.79253	30.5795	33.7203	36.9853	9.71124	4.85168	26.4351	16.2874	15.2562
100578472	813.885	446.134	452.845	634.617	945.244	607.934	544.673	874.478	966.414	1306.52	1442.33	1377.21	457.436	333.443	327.146	361.409	457.335	894.585	444.56	574.898	578.887	455.928	690.968	399.203	1691.64	1896.79	1438.51	985.361	545.965	482.797	578.887	307.017
100578473	2064.01	838.171	767.664	932.43	1324.7	760.213	668.221	1422.54	1113.62	1281.57	1776.06	1496.94	773.829	664.923	578.829	567.515	616.975	1610.81	537.792	905.724	645.835	553.663	1019.26	570.342	1798.72	2011.98	1957.06	1296.49	833.244	763.537	1044.94	439.319
100578474	63.7603	35.5857	40.3673	58.107	26.759	35.2703	41.2627	144.256	52.9905	57.8146	112.251	111.817	45.7129	44.0866	43.8598	77.8153	38.583	81.6024	58.3869	108.608	18.4057	26.0616	69.3265	61.9899	25.345	47.7575	119.699	91.9755	64.4302	62.2253	59.1522	36.3969
100578475	20.724	12.7125	15.7619	6.36068	5.56942	5.66068	10.4565	20.6446	4.14234	6.60082	5.17283	6.19318	2.66006	3.74125	0.883	0.877282	3.99721	54.4606	0.874019	9.56955	2.31055	1.62515	15.0317	3.37615	6.09078	7.94967	29.0377	10.6902	9.74159	10.3454	0.863228	3.50304
100578476	9.23884	5.00821	3.79202	5.73168	2.02832	5.2543	6.26122	7.40353	3.66625	4.81427	14.9392	5.25193	5.50242	3.92997	4.40746	4.34831	2.57957	9.458	6.9803	8.56114	1.44517	2.76821	6.87668	5.56092	4.01219	4.29983	16.4422	6.72355	6.2271	7.36837	4.62228	2.84127
100578478	1730.88	1019.3	1428.64	1319.22	1609.62	1414.46	976.545	2120.5	1715.75	2061.42	2826.03	2708.25	1182.21	764.415	757.472	788.006	1021.86	1432.32	1099.28	1873.48	1168.4	815.921	2074.02	970.53	2031.55	2447.37	3405.29	2711.22	1412.46	932.46	1559.07	853.419
100578479	590.48	214.543	266.696	267.819	344.991	241.377	187.803	418.975	363.68	441.452	619.655	559.327	242.579	250.669	188.106	212.673	211.884	660.597	158.904	315.615	219.134	140.662	315.259	186.588	489.03	513.318	703.922	356.081	253.152	286.344	241.031	168.64
100578482	235.213	113.018	103.479	89.8501	132.782	113.932	70.0622	154.294	140.873	145.261	191.206	173.113	96.6685	93.0434	91.3016	74.9961	40.9189	258.553	65.661	126.193	75.8156	61.1984	112.2	54.0455	173.173	246.436	227.465	163.434	78.2592	108.355	96.0341	57.3685
100578483	417.285	248.575	223.727	269.887	312.601	220.645	154.196	326.473	393.248	530.31	554.991	595.576	222.123	108.251	136.606	113.54	153.051	367.38	173.076	231.95	286.784	159.546	279.996	133.162	618.104	830.98	563.411	438.565	263.869	200.647	258.875	125.305
100578484	696.307	414.281	484.298	576.906	473.7	356.8	529.191	899.488	354.19	538.145	786.522	919.412	435.511	187.463	319.017	381.956	235.265	503.055	210.38	485.439	183.531	197.028	658.097	308.462	350.277	448.102	759.536	470.256	342.245	388.693	518.763	201.017
100578498	648.374	300.856	338.862	386.351	330.907	323.673	275.338	585.581	433.48	529.512	1019.53	852.409	339.52	290.347	226.212	226.361	249.895	640.189	253.304	359.823	187.457	190.361	525.762	291.975	481.985	426.217	989.544	615.937	367.67	333.554	296.379	181.662
100578502	3.82667	4.37412	3.6608	7.34323	11.2453	2.98084	3.20892	7.3045	7.35606	12.1944	15.8151	12.3377	5.86748	2.74816	0	0.64655	7.09665	20.4496	1.93788	4.22839	2.83278	2.39217	7.81641	1.86444	5.03836	13.2696	15.5154	8.53131	1.95395	4.1474	4.43508	0.641887
100578503	563.948	296.132	315.524	385.988	519.192	354.351	314.381	528.597	485.873	674.831	814.605	784.853	264.454	269.492	218.628	246.763	273.952	648.52	305.87	342.85	279.565	230.381	463.543	279.966	828.845	901.055	992.401	635.503	373.516	320.159	315.027	194.774
100578506	318.356	185.807	198.958	285.802	154.521	201.66	225.551	432.379	232.332	345.146	560.574	500.619	227.333	199.858	166.938	188.667	127.099	324.529	194.915	298.427	111.821	106.805	341.385	212.393	210.541	201.917	638.214	401.396	238.473	214.424	255.761	147.27
100578507	501.692	349.706	378.902	350.506	332.564	280.721	215.051	460.953	297.217	370.254	533.838	516.04	234.189	302.287	223.761	235.508	159.061	423.953	217.074	360.812	268.994	138.011	382.023	211.774	475.405	634.317	597.68	359.562	338.741	305.775	329.6	192.938
100578508	12.8744	8.60328	13.1325	14.5755	7.39792	12.3739	26.534	21.7944	44.2454	4.07282	28.2317	24.0045	18.8329	5.02853	8.79829	0	15.5419	13.2455	8.61199	19.8361	4.06798	0	32.0175	4.40067	0	19.4932	66.2638	36.8789	9.35504	10.0352	32.6846	9.60461
100578512	8.6084	7.35603	7.76219	14.2744	6.14122	5.21215	8.4016	20.2286	3.32076	4.53043	8.22419	4.33126	3.70839	4.13066	7.04041	8.03954	3.80265	5.34599	13.0939	3.54756	1.51791	1.20283	3.71824	5.21257	2.81001	4.78558	17.9283	5.94975	6.10512	13.405	12.0449	5.76551
100578513	590.028	294.359	306.383	376.385	503.79	347.209	250.806	569	431.18	525.809	698.385	720.202	304.055	259.04	174.334	162.902	198.676	464.584	308.907	420.712	272.297	222.799	502.19	275.751	557.65	776.085	867.417	574.723	384.894	281.324	324.506	200.94
100578514	28959.4	18072.1	26888.7	19584	62516.7	38327	33762.7	43839.7	64478	63392.3	60445.9	53096.5	23070.8	17376.3	24748	27811.8	39919	205064	40280.3	44164.3	46441	23189.4	47206.2	46786.6	84617.1	105768	93671.6	91221.1	37623.2	16742.5	23603.8	15201.4
100578515	2657.21	1164.85	1260.41	1242.76	796.418	761.113	966.254	1915.84	933.377	1150.84	2182.83	2383.93	1097.79	1711.24	1149.13	1061.89	593.133	2898.4	779.18	1924.16	403.65	418.575	1614.26	841.442	702.038	726.272	2400.61	1427.23	972.042	1591.68	1510.13	675.105
100578519	787.691	273.49	288.876	382.901	208.414	233.038	187.484	475.436	281.124	424.008	566.173	672.557	262.307	299.302	230.765	227.121	164.792	431.09	151.328	407.772	123.783	134.394	369.801	185.285	291.033	249.404	580.928	347.057	213.758	326.992	403.976	175.76
100578520	0	1.21922	1.29271	0	4.03448	0	1.25584	0	1.27483	3.54786	3.75118	3.84787	0	0	0	0	0	0	1.25241	1.48715	0	0	1.27394	0	5.50167	0	2.74862	1.28349	1.38013	0	0	0
100578522	2576.57	1652.07	1792.15	1330.35	2252.16	1677.45	1134.62	2252.41	1710.28	2454.82	2943.76	2878.19	1395.02	1580.17	1234.56	1363.17	1210.32	3023.02	877.129	2106.07	1343.77	921.204	1706.35	1069.74	3003.06	3734.55	2814.87	1752.64	1240.73	1283.16	1547.64	769.761
100578523	331.963	230.98	249.744	265.414	169.449	215.324	228.831	416.441	291.129	329.83	513.184	492.955	201.531	211.741	179.083	203.818	144.184	472.783	226.278	312.228	114.764	128.062	372.635	233.849	220.194	216.943	632.655	423.462	211.683	251.948	200.9	150.654
100578524	232.633	157.261	167.062	123.367	153.823	155.767	132.199	243.029	168.153	190.109	250.237	303.583	116.917	90.7041	116.661	118.404	110.566	403.381	112.164	199.828	119.86	75.9519	181.198	138.918	212.629	239.484	388.064	259.548	137.397	155.853	131.703	67.7874
100578526	652.84	318.933	397.197	331.572	384.414	300.51	266.929	462.65	336.999	459.415	657.649	619.836	244	315.616	233.421	206.195	172.254	570.109	204.097	412.055	221.665	206.034	464.533	166.125	454.703	629.816	703.476	424.949	343.832	324.566	328.321	171.374
100578529	290.405	172.836	225.716	274.936	106.777	213.722	223.489	453.691	245.477	342.184	620.326	554.605	244.962	196.25	183.976	202.794	139.401	320.898	224.188	286.432	114.309	97.3916	419.099	257.301	203.65	260.073	724.542	411.995	238.866	226.136	214.801	140.403
100578530	381.603	145.607	199.946	173.458	288.739	163.17	138.816	301.72	247.752	281.455	409.051	449.613	125.35	137.953	129.566	124.693	95.9984	334.464	142.518	179.421	150.738	100.758	269.948	99.7496	374.491	422.473	392.442	288.66	136.759	124.255	170.219	100.099
100578532	63.3229	55.9593	50.3935	33.9684	63.1457	18.8544	42.4711	84.395	52.4307	82.6649	110.754	66.3838	36.5283	44.1891	52.8474	56.3112	44.4985	61.95	23.5625	44.7952	30.1652	33.3562	39.6215	46.1206	65.7042	48.3905	84.8211	81.5732	41.6549	66.5144	22.1558	26.0684
100578534	2514.28	1704.17	1614.06	1540.1	2578.1	1639.94	1035.54	2099.31	1843.24	2656.08	3382.65	2857.48	1453.08	1396.7	1034.11	1191.99	1033.99	2327.36	988.661	1978.43	1450.36	1007.1	1887.94	1014.87	3423.77	4246.24	3467.61	2330.57	1319.84	1508.45	1507.16	954.943
100578537	261.917	130.162	136.05	147.82	174.731	130.08	112.349	224.231	143.17	216.164	315.642	296.716	114.372	105.029	84.6542	83.7643	87.483	223.357	104.891	139.647	95.6994	87.6433	195.387	89.0651	182.03	181.496	357.46	237.611	144.798	114.384	147.678	81.4624
100578540	107.941	55.9122	131.144	95.4954	174.288	85.8038	86.4837	80.9379	89.0344	177.568	212.582	166.327	97.6131	114.421	70.3319	66.4863	73.9975	188.358	52.1403	111.269	74.4118	63.7784	100.946	71.1156	116.887	150.454	132.501	128.796	117.427	93.0993	78.1275	47.4356
100578542	18.8702	7.96708	16.9884	10.0441	11.0077	19.9855	6.84231	30.7161	32.0414	28.3051	49.142	33.9322	18.1701	12.248	11.0286	11.0066	23.6308	11.1399	21.7987	21.2899	7.27668	10.9458	24.9848	4.36142	34.7995	38.8252	61.1326	42.0187	22.1167	25.2241	20.6426	8.34001
100578543	9.43124	4.4681	2.98782	8.60366	2.0426	1.86461	4.00865	11.3364	3.0301	2.46085	6.45401	6.91567	3.77122	2.74737	4.96707	3.75369	1.59392	4.73238	3.477	12.26	2.52287	1.59908	5.81389	3.0487	1.99297	3.06521	6.89568	4.97887	5.50878	3.6887	4.21748	4.54791
100578544	5.73238	17.6761	2.35823	7.74753	6.59454	1.53326	7.4333	8.51517	38.5122	10.1735	19.5973	12.5701	3.36059	1.77211	0.83739	5.82136	6.82554	9.31437	10.7769	10.8842	2.18948	3.08031	15.9243	3.99981	15.1493	6.84614	28.343	11.8217	19.6058	12.4748	8.99399	0.829275
100578546	285.252	96.8254	112.566	83.1985	157.719	100.461	68.218	179.708	148.717	219.823	234.675	214.504	114.727	95.6323	71.6274	55.1344	62.6845	234.889	82.414	149.205	98.2737	59.1065	132.482	48.639	230.543	243.289	214	180.136	90.7015	109.825	111.664	43.2793
100578547	163.172	123.184	160.04	149.779	189.339	145.23	164.016	301.08	139.506	171.782	353.65	220.967	160.334	111.027	106.73	82.3596	87.6769	255.752	146.383	189.191	107.201	97.7468	257.283	178.059	139.606	175.193	360.121	206.693	204.448	165.217	216.147	133.963
100578548	2.63749	19.0036	11.3522	2.45276	1.88068	4.34582	12.1252	4.32283	3.21379	3.61952	6.30949	8.36937	1.19545	1.26259	5.91787	3.39184	3.20783	5.97995	4.6817	10.3274	6.54808	1.09412	15.329	6.3566	10.9006	18.7602	13.4639	13.9401	9.54847	3.80592	5.48122	3.55688
100578551	6020.57	3081.06	3342.95	3837	3228.54	2655.46	2012	4024.25	3920.66	6171.53	7070.52	8135.59	2922.76	2523.18	1625.58	1599.72	1750.61	3192.35	2234.42	2634.9	2566.64	1878.2	3831.08	1885.45	6427.08	7747.64	8785.15	4986.56	3057.06	3030.21	2904.8	1606.61
100578555	0	0	1.89799	2.07688	0	0.802301	0.862939	0.89654	6.35244	3.28927	5.90503	4.71433	0.437611	0	0	0	1.83858	0.889587	0	0	0.380463	1.86024	0	2.08856	2.32201	2.20185	12.738	0.441276	0	0.716807	1.27382	0.665822
100578556	381.738	209.188	226.525	263.28	200.144	237.252	207.597	496.785	275.81	369.539	591.202	581.882	233.246	203.167	192.836	188.057	135.504	429.77	205.433	359.185	121.485	106.457	429.089	205.374	221.018	240.216	742.162	423.168	300.786	243.803	295.955	154.296
100578557	142.814	91.485	122.176	105.731	98.2305	94.3141	127.394	175.505	103.037	144.329	259.618	208.695	101.869	93.4067	80.2708	93.8082	77.3126	209.117	76.5128	132.657	64.9591	39.5746	160.552	75.9557	105.976	139.607	244.322	164.316	114.702	83.1606	103.84	52.5854
100578558	2.34317	5.89861	3.12836	7.6755	11.1125	7.87401	5.58745	11.6051	12.036	2.6461	19.2637	12.7013	7.31423	1.00554	5.22992	2.84584	0.435053	7.71814	12.7589	11.6928	6.12522	3.50616	19.3582	9.44576	5.73963	1.94191	13.536	12.9941	19.7629	4.3608	4.63374	3.71145
100578559	246.618	121.863	154.339	159.712	196.773	133.179	119.914	218.067	196.81	245.526	343.468	300.393	132.272	91.67	81.748	80.8976	90.8011	237.871	121.418	132.673	109.365	93.5076	222.943	102.654	262.712	326.651	382.711	257.032	154.439	120.49	143.092	82.6054
100578560	3821.44	2228.02	2324.25	2288.4	4393.5	2225.52	1720.59	2945.94	3386.48	4666.75	5164.91	5345.13	2076.47	1777.96	1161.03	1318.37	1490.66	3685.47	1590.21	2276.58	2183.44	1639.27	2547.4	1524.26	6487.16	9242.69	6151.13	3980.33	2118.35	1699.79	2215.35	1146.81
100578561	0	1.23346	0	0.437733	0.669956	0	0	0	0	0	0	0	0	0	0.429763	0	0	0.869852	0	0	0	0	0.856437	0	0	0.695896	0	1.29429	0	0	0	0.419958
100578562	3.23892	0.528496	1.03095	0.563726	0.86306	2.01674	3.7978	2.81225	4.67327	1.54853	17.6193	3.83682	1.65217	3.48081	0	3.28036	2.00355	0	0	1.19146	0.957386	0.505406	2.20277	0	0	0	2.1837	2.21929	0.550259	1.16763	1.06962	2.16599
100578563	192.3	74.3575	95.8744	92.4701	80.0094	103.8	87.0569	174.893	131.583	166.009	260.468	216.524	88.2085	90.5845	90.696	77.3816	51.5508	240.977	65.4131	130.885	52.1401	46.0062	170.385	80.9545	121.082	125.366	294.368	162.695	116.257	139.916	103.67	76.4476
100578566	77.2115	66.988	66.6775	88.1603	117.715	123.264	90.1083	202.451	118.089	238.914	161.383	214.468	74.6846	54.5343	36.1725	57.8142	93.0754	138.176	82.4102	60.0277	103.347	52.7037	178.793	87.9405	120.299	203.216	272.411	161.173	98.1243	161.839	92.2443	33.1496
100578568	8.31758	0	3.00649	3.29603	0.842151	0.975102	2.103	8.63495	1.99224	0.993091	5.21714	2.14114	4.28567	0	1.06325	0	0	2.14933	2.10368	6.92924	0.930291	0.98111	3.20049	1.01873	0.919928	1.74803	3.19171	0	0	2.27356	3.13356	1.06084
100578571	20.3567	5.94507	5.6777	7.91803	9.53655	11.2772	4.78415	15.0891	12.9987	13.4476	9.72087	13.5051	4.76012	7.18764	4.73734	7.34896	3.66522	12.2634	5.45707	8.09071	5.87365	5.46846	12.783	5.99825	15.0046	12.5252	18.7794	8.90224	15.5258	2.17151	5.29577	3.34165
100578572	7.80619	3.82831	9.73417	4.09921	35.167	17.5332	7.86924	25.9816	49.4632	26.8575	40.4301	26.3328	2.40074	1.68767	5.58754	3.96222	21.6937	12.1082	15.8062	11.2342	3.47611	17.607	16.7701	26.6754	93.4507	14.3435	69.0711	29.7689	9.59209	1.69737	6.22855	7.1052
100578575	72.8173	24.0309	41.3908	36.1028	41.9685	37.2522	31.703	42.0794	52.7859	47.4076	81.3283	55.9631	20.0977	17.4	11.6607	9.76447	18.7363	73.9791	25.7831	39.1601	26.7917	17.632	50.9546	15.3462	49.4746	51.2212	92.9406	65.7471	60.2497	37.3963	36.8369	21.0491
100578576	51.5185	10.984	11.1967	17.0337	14.2605	16.1942	10.2494	18.6055	27.9738	11.7066	29.7404	22.7699	6.76103	17.5291	16.689	14.9775	15.6222	55.4084	12.9204	18.569	5.87711	5.2508	13.0045	15.8777	9.82522	16.0804	19.5889	23.5837	7.7949	28.1163	9.08887	5.62272
100578577	0	0	1.58357	0	0.664274	0.772148	0.831888	0	2.37465	0	4.93522	0.84414	0.846255	0	1.68677	1.67524	0	3.41122	2.50472	2.7407	3.67562	3.10262	1.68835	0	1.45328	5.51689	7.55728	2.55152	0	2.69263	0	0
100578579	280.308	210.826	256.917	375.341	177.936	214.109	337.456	557.991	251.798	414.658	814.504	793.173	260.341	257.489	202.05	203.175	137.921	302.397	232.74	305.026	117.263	132.937	436.562	303.396	252.968	221.936	823.975	477.387	364.287	248.049	338.455	167.082
100578580	512.392	191.203	257.208	196.512	308.39	216.294	169.165	359.405	315.98	433.022	504.048	499.102	236.681	165.413	182.119	209.135	174.709	575.874	177.924	263.522	214.289	114.532	325.301	144.621	573.838	615.24	606.689	397.811	243.079	171.017	257.216	121.728
100578581	522.246	270.829	285.233	376.601	503.559	398.8	342.982	556.67	513.418	604.511	812.273	759.161	319.468	207.827	199.142	231.45	226.686	344.101	299.523	322.692	306.674	234.264	483.6	242.8	717.002	954.404	890.419	656.347	348.92	279.364	305.778	176.471
100578584	95.7458	34.723	53.1321	64.392	68.7179	60.0991	47.4659	82.5325	151.266	106.33	121.159	128.736	50.4105	48.4306	24.657	42.4773	57.9071	81.7364	38.6548	71.8725	72.1445	57.2878	55.8251	68.2658	115.736	125.251	177.235	141.062	45.277	65.4879	63.4401	38.0778
100578585	28.4378	14.2588	10.864	16.6563	15.8766	9.06803	10.9668	19.8489	12.0252	26.6352	11.1146	25.7188	9.81364	5.7329	10.2659	2.41063	1.73935	3.05444	6.33252	11.1655	8.38691	5.01564	23.6767	11.5734	9.8684	13.7459	20.217	11.7683	11.312	17.0895	21.6967	13.3546
100578586	25944.6	16940.5	20651.5	24864.1	17665.2	20441.1	17904.4	33011	26910.4	30413	48354.5	42762	18542.6	16814.1	13432.7	17055.9	12108.8	27096.8	15855.7	26717.6	11921.7	9379.54	29428.9	19111.2	22263.9	22345.5	59019.2	42666.9	21165.2	18989.2	22310.5	12289.4
100578587	1101.12	630.887	527.463	733.474	154.748	143.514	411.337	668.532	121.524	166.129	266.365	323.126	252.283	365.432	475.753	356.583	105.179	109.097	144.898	950.55	69.7008	90.8251	428.121	132.096	117.634	121.238	301.966	242.023	213.067	543.041	744.274	216.407
100578589	10.9396	2.14037	7.54168	10.2453	11.4395	7.03713	4.43572	8.14934	8.1653	7.05117	8.91258	9.95442	3.45241	3.2305	3.08537	0.762916	4.10876	21.859	4.97055	5.8159	5.67022	1.76142	9.65783	4.95896	16.7336	4.67884	19.6169	12.4761	4.21687	6.5046	1.48821	3.01067
100578592	0.604074	0	2.3101	1.26357	0.48371	0	0.607611	1.88732	1.74229	0	0.598585	0	0.61707	0	1.2353	1.22436	1.12053	1.87451	16.5209	0.667196	1.60886	0	0	1.17672	0.529876	1.50694	1.83548	2.48531	1.23301	1.30844	7.79397	2.42907
100578593	5.11436	1.25892	1.238	1.27416	1.04226	1.20154	0	1.2455	3.66805	2.4413	2.58448	1.32549	0	0	0	0	67.4502	0	2.5853	1.42468	0	3.63335	2.63127	0	0	4.32533	3.94739	2.65101	1.32171	1.40536	0	0
100578596	17.4168	14.4088	8.46311	15.5156	19.0285	17.8826	16.1955	18.5851	22.2078	23.2657	38.5907	30.3649	8.91158	15.936	4.93452	9.37572	9.06235	73.5802	14.8235	14.2539	15.6034	17.5616	51.186	14.5358	39.2926	26.6797	64.7953	37.398	31.6798	22.2764	16.6828	18.2987
100578597	400.768	190.382	231.599	304.612	181.038	249.505	241.757	467.464	267.411	358.803	617.094	533.202	262.799	198.904	194.743	230.207	176.101	462.896	229.262	397.041	124.385	121.154	402.313	258.174	247.252	266.948	683.778	470.927	324.073	252.563	285.286	147.794
100578600	1233.16	880.118	1015.1	683.905	559.069	625.648	751.57	1516	844.899	862.478	1490.77	1385.93	758.268	1248.09	893.27	824.297	572.698	1890.88	607.498	1255.66	327.562	309.447	953.81	722.466	685.952	644.464	1910.44	1115.85	762.403	1060.49	700.608	371.137
100578602	250.812	92.4658	154.648	195.098	257.675	179.809	150.082	290.859	220.865	317.654	398.533	423.898	149.47	128.646	90.1232	107.134	111.791	229.41	117.411	149.761	122.3	114.28	220.88	107.32	311.149	252.205	421.446	327.04	163.694	121.151	144.158	87.2579
100578606	367.87	180.627	98.5061	332.658	439.372	316.079	312.954	532.821	758.905	943.182	1368.78	777.916	194.113	97.7547	137.91	153.173	187.81	398.698	333.965	174.755	222.867	218.958	390.696	348.624	601.356	540.922	1177.41	818.517	348.136	205.923	279.469	223.112
100578608	95.9181	142.946	151.829	96.2748	75.9199	66.469	54.9871	147.218	257.172	271.451	213.798	98.0075	63.0058	66.6398	47.4977	45.8116	90.9177	168.777	266	91.3043	94.6336	60.8036	97.4147	175.13	285.374	100.462	559.411	361.178	81.9877	139.241	159.545	96.7668
100578609	32.7346	18.7479	14.8635	23.9476	11.0098	18.7414	25.9359	36.8504	23.8231	31.276	35.454	28.9188	22.4299	17.7484	29.7551	29.5749	15.1483	35.7229	8.28229	31.2576	13.7989	5.13775	27.0167	15.1191	19.259	10.6666	25.9728	20.7848	19.6009	33.7064	20.934	3.69461
100578611	69.0783	39.8601	54.8459	52.9225	28.9059	49.6019	42.1173	68.8044	41.6534	65.7822	96.0672	95.2287	29.7191	48.6602	39.7897	36.3278	36.2515	207.194	44.1307	68.2075	15.6777	14.0383	61.2742	43.5018	38.0532	43.9155	115.018	65.469	40.7622	44.4669	32.5433	20.5403
100578613	626.559	186.405	356.888	410.261	241.094	155.145	346.1	640.291	63.8429	56.7845	78.7238	205.04	224.645	69.7536	191.628	238.337	115.884	396.219	53.5939	366.057	32.2698	79.344	410.699	123.758	74.595	53.6254	155.217	281.673	196.498	372.35	504.469	155.499
100578614	132.666	29.29	40.7874	57.9632	24.2744	27.9543	25.1612	36.0568	93.7548	82.8778	115.192	60.3444	39.7696	48.8705	31.7019	22.7564	36.6371	70.5024	40.1518	64.8984	11.1483	5.8774	45.9231	24.3651	19.8556	26.2057	42.0816	73.3261	23.053	76.2506	51.3665	11.4795
100578617	3.73925	3.98752	3.23398	2.47328	1.62197	3.4867	2.04481	6.02989	3.60255	2.60147	9.69423	6.865	1.72709	2.18138	2.78028	1.37448	1.26342	3.16594	4.13501	4.11586	1.50184	1.58634	8.30344	0	4.15279	2.80825	7.87008	6.27429	2.41647	1.83024	2.00955	2.03221
100578618	115.282	191.614	26.1853	371.767	211.628	255.149	179.654	638.725	213.575	390.861	727.07	897.193	129.125	39.2439	91.1352	152.153	151.105	12.6241	167.156	195.848	108.843	106.693	243.998	76.4529	242.629	301.955	517.37	193.021	191.374	104.145	370.642	103.082
100578621	560.345	397.687	526.45	359.236	258.378	363.864	324.468	848.475	296.775	418.998	695.347	706.309	375.636	656.152	528.001	417.055	283.468	801.338	323.139	816.964	147.43	140.784	504.593	422.887	242.124	281.199	707.673	423.079	357.076	647.63	435.897	198.342
100578623	0	0	0	0	0	0	0	0	0	0	0	0	0	20.2494	5.83496	0	0	0	0	0	0	0	0	0	0	0	0	0	0	13.3769	0	6.39192
100578624	1459.98	877.547	1085.89	963.589	1863.85	1118.29	947.612	1493.41	1514.8	1835.75	2226.08	2300.52	958.444	783.029	632.953	696.324	787.282	1703.69	691.041	1026.11	901.497	635.189	1127.48	751.198	2197.84	2522.85	2538.51	1686.26	1013.31	798.535	1113.26	549.426
100578625	77819.7	52995.3	71576.7	40762.1	74145.2	62878.5	54636.8	85699.2	93099.8	110975	141975	139098	47116.3	64042	47869.7	49716	46797.7	41985	45940.3	88141.7	38441.3	32734.1	92507.3	64005.8	80629.1	81827.1	146222	104906	62184.8	37234.5	58564	27924.7
100578628	202.519	151.173	193.787	206.328	335.585	167.28	135.504	203.895	156.013	371.941	402.955	284.295	151.956	137.272	105.573	111.48	133.269	307.574	129.237	207.615	223.412	95.0346	223.344	79.6573	465.095	528.627	360.508	267.486	187.507	179.098	250.994	128.802
100578629	665.237	362.485	391.053	457.386	654.613	413.408	297.11	612.441	531.851	653.732	801.503	800.034	338.943	230.28	219.782	231.042	276.717	636.683	278.306	329.985	361.408	285.115	453.101	244.795	770.024	1019.33	834.45	550.008	347.17	258.732	369.4	211.543
100578631	377.523	214.366	253.852	143.564	121.747	141.124	145.163	317.553	151.173	216.973	346.119	293.447	134.976	181.349	173.36	167.877	123.106	454.864	143.979	254.029	78.3827	87.0191	264.183	149.405	166.306	187.576	394.613	236.181	150.178	253.148	193.501	97.4409
100578641	102.647	71.1347	139.062	62.9109	33.7526	52.3203	88.5371	113.941	88.6331	65.7551	240.18	82.614	56.0869	54.7433	24.9101	31.2699	69.47	168.241	34.7992	98.3863	31.422	39.7843	112.26	89.0123	156.971	45.7106	179.426	107.423	75.4529	89.3121	62.8884	30.2381
100578649	10.8301	2.74493	8.04608	11.8887	22.569	14.2543	9.87021	15.533	14.5594	30.6377	18.6362	31.8524	12.9933	3.02113	4.19512	6.22791	8.71495	27.3881	12.5804	13.6627	9.73069	5.91385	18.3576	8.87586	18.347	30.0186	24.863	20.3307	13.3938	14.7084	4.87668	5.64855
100578651	4.06776	3.41462	2.77667	1.21487	1.39512	0.542939	1.16869	0.60529	1.11757	2.77804	0	0	0.593339	2.50054	1.18833	0	1.61715	9.01657	4.12062	3.84984	0	0	1.77929	1.13163	0	0.482939	0	0.597547	3.55685	2.51614	0	1.16746
100578653	520.537	249.229	266.139	299.828	409.643	329.43	246.563	410.076	380.253	510.051	673.267	588.717	214.47	192.732	152.063	164.916	198.748	524.396	211.557	325.809	227.107	179.464	425.284	253.682	613.133	727.935	796.627	565.178	329.158	281.646	282.191	185.508
100578654	265.016	130.655	153.607	128.126	172.379	125.806	119.967	198.121	217.064	228.543	294.121	230.914	150.754	102.461	75.7732	83.2135	83.5627	363.114	127.776	172.235	104.304	81.2587	194.577	105.139	246.196	255.258	310.545	192.176	154.778	171.376	131.9	97.5918
100578657	73.8043	59.0545	85.0631	74.1336	80.0468	47.1692	45.3542	74.4287	94.6394	96.0688	115.93	112.057	33.2767	47.9616	40.5389	54.6286	80.9726	161.552	42.7621	84.1978	28.6615	34.2377	70.9589	53.8094	92.7897	102.417	137.025	66.3265	47.6716	55.6916	53.9168	24.6097
100578659	471.403	348.764	313.057	502.164	1031.41	725.905	627.449	1038.94	1040.01	1307.39	1762.93	1235.38	528.177	349.45	271.886	425.09	630.101	374.309	537.622	320.491	569.486	525.51	597.863	712.36	2166.78	1700.31	2254.02	1024.39	568.858	338.144	489.721	319.101
100578660	8106.62	5635.15	8020.75	4211.37	5041.3	4152.43	3505.8	7490.75	4269.5	5809.99	8141.77	7151.87	5137.59	6717.87	6357.12	5181.36	3904.11	11432.6	3544.94	8525.12	3271.64	2353.34	7324.18	2880.09	4951.93	6977.04	7199.5	5422.38	4269.4	5754.96	6326.93	2728.96
100578661	186.285	129.806	120.444	162.925	96.1551	127.51	122.982	242.44	141.74	213.548	326.892	291.403	144.458	137.022	116.282	123.426	84.5814	188.985	98.4453	205.333	60.3497	58.4008	190.567	108.582	121.047	125.556	353.388	203.947	142.068	141.608	153.301	71.3837
100578662	115.288	65.2245	65.4994	59.5483	81.2887	82.2544	41.4599	176.655	72.3463	109.276	201.509	115.252	65.0779	73.4333	58.7563	51.7266	58.132	120.225	56.5558	83.026	34.2327	33.7709	104.601	60.6847	59.0918	104.078	186.723	128.846	73.2757	63.8128	76.0874	42.6028
100578664	304.435	205.762	225.575	228.96	205.082	227.749	195.159	291.629	311.02	264.365	459.59	391.334	210.842	187.825	194.983	162.417	130.361	430.993	223.224	246.231	113.849	106.235	223.01	198.587	234.162	216.727	575.221	342.574	246.424	155.012	184.413	117.11
100578665	42.7187	21.6868	25.7034	30.4598	18.9017	27.5193	27.2183	53.3329	30.9473	31.4462	54.4499	44.6065	30.1563	23.4224	23.8852	34.6331	21.0337	83.4489	31.9172	52.7795	19.5351	12.7582	37.9779	28.4327	25.256	34.2472	68.7815	52.6847	31.2029	35.787	26.753	18.4435
100578666	813.944	499.998	587.383	399.121	798.144	601.631	357.396	676.208	1364.1	1206.81	1138.51	977.322	480.305	362.36	400.844	471.65	390.265	982.596	410.62	572.635	563.264	346.593	607.815	499.583	1910.4	1574.88	2119.68	1551.95	507.016	289.239	445.202	248.748
100578667	4.09373	1.78011	0.867316	7.58486	5.44208	2.97175	3.65336	2.37109	2.18912	4.78517	4.03904	5.52915	3.70607	1.46348	1.39516	1.8412	0.844607	3.29424	2.30466	15.0425	1.20822	1.70118	7.41699	5.74761	5.17157	5.65254	8.26361	3.73632	4.16623	3.43716	4.49579	1.81986
100578668	9.11391	17.0722	5.07012	3.48463	10.678	4.93259	2.12773	35.8163	22.264	18.7156	13.2952	2.54426	2.55056	4.59101	0	0	0	23.1309	9.6941	33.0405	5.64775	0.79772	28.8343	8.98922	19.7104	7.93163	34.588	48.7027	26.4604	10.3525	9.82727	9.6658
100578669	33.1098	10.2062	9.07729	20.7956	18.4495	18.6194	23.2208	31.2093	17.4531	26.0263	56.8303	45.9344	22.6178	15.6619	10.6633	7.34192	12.633	45.504	24.3571	21.9989	21.6801	12.722	32.7948	14.9863	43.6306	37.9473	88.3437	34.9172	16.6049	28.8866	22.858	5.89737
100578670	9.11855	8.42529	8.15943	4.41326	3.62949	7.79665	2.66769	9.54629	9.95907	2.90739	4.48865	8.06554	3.66623	4.11653	6.60355	5.37893	3.64322	23.9818	3.85095	22.0383	2.02033	3.04868	8.97675	2.78805	5.70039	6.5979	13.0498	6.62619	4.24738	8.18967	8.78069	5.30702
100578672	7329.31	6127.57	8870.13	7330.77	7295.13	7222.64	7161.31	13143.8	10439.4	12297.8	15105.6	15934.9	6817.48	5341.69	4969.24	6111.92	4835.53	7605.61	5214.22	9396.3	3755.04	3522.55	12742.8	5975.36	6991.15	11453.2	16664.5	12473.2	7331.08	4708.21	5412.89	2763.16
100578674	185.145	101.289	143.994	151.395	159.99	152.294	114.573	219.31	179.187	240.16	345.386	316.541	145.167	105.755	96.9965	88.8856	96.444	230.063	108.664	148.95	90.1068	74.2479	185.784	126.254	210.819	242.389	460.401	234.309	155.05	141.862	123.541	91.5737
100578675	86.3811	70.8263	69.5416	54.4592	46.429	55.7407	40.7726	88.4639	68.5758	70.0114	143.789	82.2657	48.1047	17.2231	60.3433	39.327	40.4795	130.727	39.8828	42.5424	26.6248	27.8306	73.7376	23.6541	37.2973	82.3757	144.589	47.2828	50.684	62.6881	34.1855	19.1982
100578678	166.149	116.482	121.619	163.893	150.383	107.021	116.964	186.698	189.409	234.083	315.67	206.13	83.1137	72.69	66.9395	49.3627	64.7049	180.82	95.0225	93.7141	53.7681	53.1236	107.696	90.0565	164.15	144.884	233.677	134.542	101.144	85.1317	109.917	62.6683
100578680	657.377	523.065	669.514	616.44	272.733	432.445	536.626	941.239	574.391	690.249	1254.84	1281.18	551.93	590.008	439.09	472.337	372.735	830.084	492.505	825.904	274.006	272	1016.16	525.915	454.039	594.672	1639.24	997.861	611.671	551.106	578.621	321.606
100578684	1668.66	1133.94	1145.94	1292.09	2226.01	1241.9	824.55	1710.11	1734.89	2276.39	2315.46	2341.83	985.955	837.673	657.898	766.7	1156.1	2321.83	989.778	1069.69	1279.22	883.643	1202.6	977.211	2798.59	3513.74	2720.21	1728.07	1062.99	714.94	993.5	678.887
100578685	2.28747	8.99976	7.73226	10.9046	12.0768	11.8096	2.31646	18.9837	6.56936	6.55332	19.573	17.7174	4.72445	1.24738	4.67879	8.15601	1.05684	20.094	4.627	5.08865	2.05061	3.24319	19.9752	5.61137	6.08452	13.4959	18.772	35.5148	11.7927	5.01359	6.91441	3.51355
100578691	144.752	65.5074	73.5215	76.7263	95.4183	90.0159	64.476	131.174	131.668	161.338	227.955	201.16	58.7386	64.791	50.7214	55.1564	36.7045	217.236	87.8198	93.4399	68.5244	40.433	117.829	72.8957	135.903	184.886	316.321	224.067	130.104	86.618	78.2574	54.3167
100578694	583.446	343.549	452.348	461.929	527.762	456.268	386.47	808.648	602.132	765.237	1108.2	1038.06	372.36	289.837	254.657	297.037	285.939	673.335	366.167	483.467	323.25	271.507	703.833	401.486	685.933	755.754	1253.57	867.311	482.507	339.202	384.014	246.476
100578696	362.512	229.848	185.597	379.889	268.817	269.229	191.742	515.862	236.555	291.966	465.416	531.335	207.971	166.494	138.18	221.857	154.488	282.882	175.829	281.416	131.593	115.426	303.925	208.572	245.709	260.564	617.188	331.611	221.512	204.707	307.581	158.115
100578697	1303.27	957.098	1002.93	642.129	1031.86	753.219	464.202	954.988	875.232	1131.83	1356.1	1192.16	726.377	937.458	866.411	723.019	644.722	1551.79	459.386	1120.22	521.601	391.876	914.869	372.001	1292.03	1895.76	1374.16	893.277	687.006	725.974	830.111	402.325
100578698	53.3868	62.2358	68.494	96.7319	71.6327	55.4598	81.9251	89.3558	62.5288	119.549	197.202	168.23	43.5288	61.9311	51.4572	79.0202	43.9264	71.6783	43.0161	98.3359	32.9756	32.8945	101.621	64.686	105.106	87.2938	217.492	137.318	53.0169	53.7064	84.868	35.3288
100578699	102.682	40.3255	66.9824	53.2121	47.2413	46.4006	60.5796	76.8908	71.0017	79.0199	131.881	83.9884	56.9155	35.6455	32.5711	40.5875	43.4778	200.757	58.7074	97.2396	27.1602	21.7765	96.3667	56.9398	45.4542	52.9034	174.997	113.348	72.1626	42.939	58.9971	45.0662
100578703	383.955	242.93	232.492	296.192	474.174	351.222	262.403	656.632	567.361	574.064	836.192	700.599	281.659	192.407	252.709	260.245	358.366	502.604	299.706	354.747	303.872	196.898	359.421	260.039	728.639	857.531	1118.5	677.31	362.181	226.188	232.476	187.979
100578704	105.52	65.2411	85.0108	92.0695	137.634	94.9214	53.9417	187.406	130.231	149.611	165.086	219.845	84.1589	127.957	82.3253	58.7028	45.2511	129.298	53.9191	113.656	63.3237	36.9834	127.322	59.7298	171.494	221.573	250.747	137.279	75.0695	84.5379	95.2091	64.4844
100578705	261.798	146.004	192.841	274.455	52.4018	160.439	166.914	427.38	170.212	251.424	394.925	355.093	231.618	253.616	231.066	251.171	110.697	318.728	184.877	444.218	57.7028	70.0405	269.268	196.899	113.785	108.36	468.567	368.319	208.46	253.46	227.725	99.7448
100578706	881.659	532.216	620.362	575.132	415.574	519.473	515.86	982.141	703.252	875.139	1354.71	1186.31	545.06	455.402	413.412	464.485	365.68	1260.69	498.657	732.67	322.56	275.989	825.851	475.959	579.843	625.385	1727.24	1116.46	611.839	593.606	510.161	318.399
100578708	420.613	248.808	223.189	204.943	286.509	211.001	219.057	345.553	368.085	361.815	538.252	515.5	197.844	154.214	136.32	141.864	181.653	399.45	239.324	206.411	145.521	140.913	297.682	234.958	363.558	427.644	626.926	372.562	218.897	186.087	266.205	159.823
100578709	1053.23	608.596	729.363	635.796	760.848	658.147	611.043	1003.4	750.034	879.037	1189.87	1226.12	648.231	665.589	491.791	508.767	540.916	971.137	512.332	836.577	418.97	369.024	974.656	573.961	885.315	906.004	1724.09	1023.23	667.871	651.167	700.57	369.206
100578713	1584.38	891.786	1012.12	1173.88	2095.87	1311.2	798.932	1806.67	1789.49	2073.84	2852.35	2485.31	1157.88	864.641	545.804	759.229	579.762	1996.46	983.708	1252.11	1350.64	878.717	1605.15	899.467	2941.63	4937.17	2999.79	2221.94	1130.97	834.325	1172.9	774.734
100578714	27.5383	13.5137	23.1481	7.2442	10.4065	18.5359	16.4994	32.2044	17.3392	21.3801	30.929	25.5684	15.0217	12.117	14.9601	8.74283	3.98373	29.3626	10.4528	15.2588	15.3506	8.90764	19.3861	20.1874	12.8983	18.725	51.7361	16.8682	17.6509	14.0586	8.60231	6.10892
100578715	367.301	168.532	198.713	178.918	244.892	199.152	145.543	240.247	278.384	377.228	466.745	404.508	149.608	135.293	105.72	112.486	126.263	515.558	117.457	202.054	129.782	108.422	233.926	158.245	356.511	368.318	504.162	311.896	153.139	205.769	185.18	125.775
100578716	90.4149	98.0504	93.6975	113.6	101.338	86.2079	103.988	195.292	123.462	140.812	205.538	161.5	84.8915	64.8633	78.3579	71.3233	39.6486	126.929	96.1923	108.491	72.945	52.3	156.281	94.1167	89.763	76.6289	232.893	156.223	135.935	92.5464	99.6689	59.7515
100578718	241.583	135.803	159.129	221.922	133.202	149.26	178.629	344.073	148.169	218.903	372.888	452.414	170.545	125.807	104.087	133.006	102.79	165.339	138.946	169.948	58.9231	78.5068	211.442	185.272	157.999	161.542	340.237	245.01	156.428	160.828	190.676	88.3252
100578719	1232.94	382.993	635.693	753.934	551.907	371.087	543.082	1139.31	181.694	244.503	275.717	569.829	369.927	113.659	410.955	506.984	283.3	1008.1	196.177	412.107	85.5704	173.494	681.177	344.986	229.742	170.577	478.528	356.4	380.365	543.629	846.418	289.105
100578721	454.816	285.786	278.499	288.708	362.205	262.107	238.047	497.355	404.022	416.393	656.459	583.052	234.561	195.944	152.409	173.025	163.58	413.186	201.062	262.637	219.396	145.969	377.833	198.572	405.781	414.697	685.38	458.035	268.804	219.779	298.04	173.011
100578723	479.98	263.58	277.11	273.29	433.9	273.109	189.086	404.762	383.03	460.846	619.838	517.109	244.26	153.043	166.537	157.522	200.708	493.676	222.244	333.813	282.556	195.89	387.705	177.797	637.17	817.732	629.755	429.702	272.203	217.84	280.054	158.996
100578724	2.76929	6.82231	4.12231	2.95063	9.52844	6.01469	5.6258	8.60339	11.2593	6.15776	24.1665	12.9579	0	5.81641	2.83243	1.41386	0.987925	15.7344	4.19834	6.17998	9.56646	4.82065	12.9216	14.433	12.2986	19.9608	28.4497	13.261	16.6834	2.33825	2.80934	13.0969
100578725	1603.08	872.12	831.034	1034.41	1856.44	1095.54	847.73	1384.53	1558.02	1911.86	2444.07	2103	899.948	719.132	569.534	587.272	687.252	1666.72	762.995	945.231	1002.35	801.446	1167.56	677.498	2761.5	3709.52	2441.77	1718.37	1022.77	954.734	1136.23	548.83
100578726	146.203	51.1035	71.6477	75.2252	86.9629	71.9669	52.9508	116.099	127.761	131.728	187.166	166.431	68.9388	53.3879	47.2853	46.3171	45.2332	203.217	50.8908	86.6618	58.6056	32.1042	99.8899	54.6523	132.328	171.98	211.014	149.171	84.0794	76.2999	65.9408	39.3514
100578727	408.917	306.538	418.228	383.359	352.128	385.569	377.966	683.828	321.357	507.8	997.583	675.871	437.232	266.528	305.204	333.426	255.435	336.332	282.247	496.981	168.024	148.644	545.108	292.211	277.468	293.249	751.362	447.923	409.048	287.724	390.084	183.787
100578729	2.50504	0.349868	0.340569	0.372118	0.284719	1.00122	0.358856	1.8668	0.344729	1.02697	4.22516	1.80767	0.727536	2.29743	0.36587	0.361808	0	2.22188	0.725483	0.393998	0	0	0.364302	1.73692	0	0	4.32452	2.93627	1.09062	1.15652	0.352764	0.713563
100578730	1185.16	1296.31	1288.09	777.829	638.394	569.837	779.317	919.588	522.496	697.687	964.01	1025.4	725.466	1191.81	849.839	836.174	438.607	552.783	381.288	823.515	363.842	271.593	917.96	423.627	617.697	593.239	1085.67	586.925	510.606	456.839	875.388	284.735
100578731	97.4896	112.494	62.3297	138.919	62.6914	22.8621	64.3183	68.1967	34.5132	42.5093	70.2302	85.1565	58.9918	125.711	67.1886	17.258	23.5136	61.3352	25.7276	63.5779	15.1761	14.0038	60.9044	44.6592	30.0152	81.9951	73.7699	43.8295	50.1789	67.2295	142.734	43.2786
100578732	17.6749	42.6679	32.54	22.1163	68.0828	299.654	249.84	142.664	430.532	305.401	227.855	116.637	75.1107	39.8968	51.6765	80.8144	92.4437	135.372	38.1668	128.68	37.1501	73.203	144.973	136.427	234.877	85.9739	610.66	58.4575	32.0885	48.5166	13.2276	111.269
100578733	355.401	352	122.059	562.63	541.063	535.788	417.373	870.626	225.02	589.358	758.209	730.652	409.425	193.069	158.446	95.1807	205.776	82.2241	333.15	383.468	158.139	224.487	609.248	368.84	291.838	504.402	912.183	328.27	361.182	261.738	671.369	321.426
100578734	601.621	438.197	395.735	352.322	563.999	573.329	298.619	764.424	592.64	618.568	686.868	731.03	407.027	314.542	233.663	288.684	252.075	490.147	362.631	450.768	423.784	235.061	667.499	326.887	602.011	998.375	979.217	627.877	341.365	272.816	345.676	213.629
100578735	10.4157	8.6625	7.07779	9.34543	6.72033	3.45425	7.4445	17.6854	12.7764	9.86581	16.8984	4.54237	8.29469	6.42945	5.2697	9.71177	4.09325	10.6591	3.75739	14.7058	3.94993	5.56863	12.12	4.31026	6.5366	4.35327	21.0233	13.7261	8.38232	9.62556	5.886	6.76231
100578736	688.267	381.409	437.343	436.695	553.558	433.954	345.317	754.441	674.899	859.849	983.446	922.596	359.839	346.068	278.515	243.58	293.787	780.344	364.04	521.844	375.831	290.743	653.51	376.627	812.854	859.494	1262.39	797.57	482.672	352.258	420.082	228.57
100578739	37.8465	25.8112	30.4737	42.4591	23.6305	35.7434	30.6665	50.0606	37.2404	53.2403	90.4147	66.6384	23.1181	31.8652	19.4418	24.8172	24.7769	74.5852	40.9574	54.1183	15.9912	16.0599	76.6669	44.0211	41.6034	41.7254	134.18	78.2916	50.6318	36.833	40.0918	22.7271
100578741	6.88516	4.96085	4.09951	2.67786	3.43006	0.709701	0.508517	7.42309	3.91629	2.18622	7.47141	1.31643	3.348	4.87745	1.03821	0.769277	0	2.36546	0.51484	3.07198	2.0159	1.8931	1.81	7.14098	2.43302	1.04659	1.78588	1.05324	0.813219	1.63729	1.99656	0.25596
100578743	228.861	86.4117	89.586	113.753	114.882	102.308	84.7938	181.501	144.935	158.113	239.492	204.458	81.9381	91.9014	81.4524	78.3505	71.5024	260.719	100.962	159.694	63.206	55.304	166.819	92.5834	137.303	129.358	282.27	196.105	114.631	128.18	122.138	54.7925
100578744	12931.7	5196.31	9676.58	9474.89	10136.4	7394.5	8136.59	17866.8	1563.09	4260.12	7319.57	18849.4	7143.64	3189.27	2935.52	7706.08	5728.23	3284.14	4692.94	3026.77	3363.5	3693.21	10066.8	6572.53	2282.56	4149.97	5475.11	2503.75	5759.06	6981.44	9833.79	4671.48
100578745	438.328	282.628	244.121	292.584	356.444	291.146	250.946	486.722	404.605	527.111	725.715	677.503	234.615	262.925	166.782	194.488	197.847	554.386	230.171	312.979	211.363	175.094	417.029	278.452	430.239	410.195	783.153	525.085	273.707	218.943	248.724	164.778
100578746	256.427	112.796	193.712	117.009	226.747	152.838	99.4835	301.318	166.057	203.818	332.361	234.388	171.07	171.74	94.3531	129.375	74.0161	349.633	105.807	182.231	131.2	83.1696	177.773	103.417	289.342	284.399	351.529	290.366	140.387	146.743	185.233	83.6223
100578747	97.7963	66.3285	34.1913	40.8441	38.8731	50.3637	35.7636	56.9082	49.5846	45.1989	42.0079	60.6256	20.675	15.1416	17.1929	26.5622	39.431	72.5965	16.9816	29.0401	26.2091	21.7977	39.4235	33.1623	27.3071	61.1242	56.9493	31.7754	47.6147	21.9552	26.4604	22.2005
100578751	0.749998	1.46668	1.78495	0.390092	0.596972	2.44839	0	1.95594	1.08356	0.717404	2.58397	2.27415	1.14395	0	0	1.13758	1.74176	1.55214	0.760184	1.23886	0.663116	0.700375	0.381822	0.728207	2.29217	1.24025	3.02227	2.6928	4.95389	1.21234	0	0.748161
100578752	404.668	200.153	277.418	275.166	277.827	274.978	228.419	419.939	373.032	434.175	659.933	617.083	243.973	185.873	166.617	166.814	160.207	505.062	227.857	272.624	214.335	165.952	400.269	258.747	453.505	506.523	757.029	519.729	278.249	238.019	248.174	148.982
100578759	6.74018	4.63328	7.82415	8.28555	4.57301	9.76929	7.2498	14.494	7.40879	14.9419	15.6823	20.4894	7.8495	5.86102	4.60679	8.06803	6.98628	13.455	7.60887	11.8017	5.50562	5.11859	13.7057	7.01711	9.35025	13.0937	24.0728	15.8542	9.83763	8.79102	15.5911	4.71163
100578763	668.47	540.601	534.622	713.001	1066.5	728.439	486.122	1011.5	1135.12	1264.62	1781.55	1557.63	594.122	405.398	328.782	322.623	325.172	794.82	512.548	578.997	614.754	549.687	961.228	401.004	1556.58	1965.49	1899.29	1243.34	665.439	472.29	560.166	328.699
100578769	511.165	329.853	371.676	416.715	408.074	369.373	377.715	720.989	397.555	468.007	793.928	728.592	359.099	232.927	267.118	338.417	284.75	543.437	313.558	375.654	223.68	200.946	576.51	378.49	404.932	446.063	837.847	558.442	383.802	313.913	390.26	229.961
100578770	2705.79	1105.89	1751.81	1797.51	636.385	738.668	1884.28	2526.9	637.844	969.939	1583.17	1546.08	1022.78	742.368	1098.52	1553.91	698.628	5159.14	569.13	1659.42	261.653	356.895	1662.58	1020.07	597.333	446.777	2206.95	984.927	832.554	1653.22	1793.69	719.901
100578773	453.915	277.826	318.866	314.09	400.609	343.072	272.242	500.322	378.861	396.828	745.253	741.128	360.042	225.653	235.882	260.038	215.4	547.141	251.277	373.906	192.854	165.182	459.226	239.315	483.947	664.971	743.602	508.692	253.88	214.318	351.378	226.499
100578774	100.845	46.4475	59.6696	86.0635	45.9917	76.1139	83.0449	123.696	87.2025	129.705	202.328	139.226	52.2831	50.4635	58.8694	52.3379	50.9684	90.1745	69.4954	109.611	33.6297	29.5567	111.275	90.7287	97.7674	84.9979	257.707	191.742	89.0474	68.5155	56.0792	33.656
100578776	83.7206	49.1858	52.0042	57.9859	37.3249	38.8749	42.8491	99.5475	48.3904	76.077	116.196	109.357	61.9275	63.9336	43.1652	38.8538	30.9819	85.533	39.2104	89.6409	28.1905	25.5111	81.2984	32.4428	49.6845	47.4397	118.39	85.889	57.3563	92.7617	57.3278	29.9424
100578777	39.7121	12.5893	21.3151	16.7214	7.36621	12.7855	13.0394	16.1771	13.4141	14.5706	24.1523	20.9985	10.2187	17.0603	16.3668	11.5632	8.57769	34.1796	9.27958	17.7251	7.48265	8.08387	15.2469	12.6379	12.8862	17.5872	39.5547	20.7182	12.0567	16.1199	10.4388	6.3428
100578779	75.857	32.5706	30.5551	31.8326	36.6612	23.3194	18.4889	66.4812	31.4501	47.1973	89.3215	77.7559	13.766	36.4256	5.06104	11.8186	33.4104	73.2284	39.9749	29.5461	16.4132	23.5716	86.9249	13.0371	64.9979	70.3917	92.4659	39.4955	58.3779	32.8987	26.9719	15.469
100578780	53.5064	47.3831	33.246	48.2363	44.8315	49.8554	44.5692	85.6284	43.15	63.874	109.132	110.812	39.5634	31.2196	36.0416	29.5455	18.5973	52.5314	37.0135	48.1062	28.0131	17.9436	60.5021	43.1389	54.666	41.6318	114.025	75.2988	41.8247	54.5495	47.4274	30.5502
100578782	6393.37	4608.83	4210.52	5074.84	7166.7	4228.86	3034	7735.45	6922.12	9010.12	9960.9	10192.6	4455.73	2938.7	2647.84	2506.55	2663.17	4349.63	3260.17	3714.07	3725.81	3165.15	4580.99	2812.51	9249.12	11667.5	10220.3	7009.53	4228.27	3275.69	4222.54	1988.17
100578783	3.21836	1.70353	0.969134	0.754245	0	1.6305	2.62237	2.7378	1.40655	2.78712	1.71024	2.34008	1.03539	2.79586	2.5276	2.79237	0.811931	5.96328	2.36694	5.60261	0.898637	0.678043	2.36857	2.25933	2.02286	0.958406	2.77259	3.87231	1.62184	2.65809	0.999721	0.865124
100578793	376.619	190.397	333.784	203.708	120.002	185.55	172.782	147.256	265.897	283.48	422.512	400.931	163.67	209.231	202.451	189.922	126.754	403.761	176.388	374.955	85.0443	92.4638	406.324	156.929	181.41	195.604	453.117	332.253	208.487	214.024	219.547	93.7173
100578797	167.86	90.2344	117.132	99.6402	103.526	88.16	88.2695	129.454	140	162.55	182.353	189.416	76.9143	77.1138	84.3151	59.7647	51.8478	141.614	77.5282	96.9321	72.7231	62.9194	130.229	78.303	167.053	137.585	272.269	134.999	97.1694	87.1611	112.941	57.9889
100578798	26.7806	14.0121	11.4376	20.2252	11.3722	14.3879	11.4337	22.572	22.9664	22.9158	28.1431	28.9346	13.4438	14.0645	11.0758	5.77137	5.27499	122.514	19.0086	13.1824	3.56284	5.37271	27.4033	13.2852	15.9493	16.5342	37.9782	43.2609	20.3657	14.1748	14.6825	13.7023
100578799	12.4769	8.6241	6.36481	4.42438	8.26176	9.54478	6.18752	7.1423	7.45336	10.0032	12.8644	19.2623	4.01693	4.2273	5.9174	5.535	4.5251	6.00236	5.31968	9.20884	4.21008	3.40628	6.50133	5.60837	6.88619	9.31776	26.398	10.2516	10.7387	7.36103	6.8891	7.9624
100578801	79.9174	51.6546	59.5391	78.6098	94.5808	87.8755	75.1477	114.884	119.131	131.921	212.604	166.234	56.589	32.3717	32.6925	50.01	53.8028	83.7711	56.5791	53.3334	39.9134	31.2934	95.0025	59.3718	123.491	167.424	182.689	122.894	49.4382	48.7922	41.4094	24.5488
100578804	42.5594	24.9255	22.6564	27.6007	18.9631	23.9165	16.5477	40.3853	17.2312	29.3898	42.7017	47.6613	15.1278	14.175	6.72326	8.40853	19.3612	24.3215	17.3164	16.5537	20.7205	10.4033	39.5227	29.8456	40.4518	31.4445	57.9154	50.56	25.7154	29.2345	32.4517	7.06904
100578805	514.913	240.724	298.475	289.612	341.927	260.199	198.988	378.663	362.473	472.767	663.476	545.54	227.292	195.469	145.197	115.816	174.904	708.574	212.17	289.762	279.484	193.02	437.37	196.386	546.028	712.176	692.91	452.236	280.346	292.142	241.133	186.393
100578810	82.3762	73.8946	92.1826	153.583	109.742	156.614	189.047	337.833	145.854	326.797	416.869	401.375	100.511	83.5925	69.2004	127.916	126.346	226.018	196.227	123.661	83.0446	61.3878	240.646	198.368	163.757	166.688	477.235	289.898	160.835	90.1969	150.619	88.9309
100578811	803.667	229.445	362.454	425.207	546.272	260.293	152.359	618.335	778.643	820.011	954.534	963.311	362.507	280.732	222.942	114.565	117.484	647.892	296.28	461.687	384.567	400.183	596.008	34.0233	1714.12	1977.2	949.554	1043.03	534.819	308.658	423.802	251.415
100578813	418.785	244.229	263.363	358.828	167.3	271.855	300.686	740.462	270.24	381.817	738.005	714.383	380.383	371.633	273.034	360.952	245.472	485.663	296.481	493.306	121.632	127.025	439.804	286.311	182.507	234.595	864.359	538.213	377.055	405.693	381.297	192.156
100578814	17.693	23.7148	29.3996	9.37987	25.8729	12.7859	8.99216	15.1676	16.4155	11.9157	23.3811	23.4402	10.0672	40.4588	11.5634	13.6664	11.5436	21.5348	5.53591	11.8505	5.56435	6.71132	11.8617	8.71031	5.7974	14.9208	10.2108	11.9507	15.1911	7.76797	15.1501	13.4864
100578816	277.422	248.021	174.904	183.907	126.415	176.806	233.114	538.465	187.774	506.295	704.55	679.135	142.757	241.256	208.711	226.77	167.847	360.486	139.003	293.352	109.972	112.689	354.866	156.349	229.367	225.353	508.008	264.26	147.017	216.149	311.28	143.615
100578818	574.603	395.873	436.124	454.139	192.345	342.979	391.166	891.105	509.541	621.893	1159.43	1127.29	446.539	554.597	507.566	435.603	218.089	755.784	311.744	645.912	155.877	163.936	556.668	456.132	371.906	330.883	1396.04	906.816	401.527	509.18	397.481	201.256
100578820	85.7865	50.6544	69.4875	70.8991	73.8346	52.9802	64.1717	101.3	100.961	102.134	232.061	137.258	92.8961	64.7648	25.9573	34.1112	47.0079	110.442	48.4068	76.1053	39.5743	38.7818	93.8669	35.1852	111.85	100.524	168.776	110.856	77.2226	47.7329	59.1199	35.4611
100578821	73.4459	41.2874	39.4237	60.5469	49.2682	38.3082	37.7891	51.9949	45.749	59.0019	79.8549	108.424	51.7911	19.0821	13.1151	23.7576	34.4663	107.224	43.623	44.101	34.5018	41.8877	93.4436	30.8955	86.8656	89.4659	162.726	43.4515	39.6835	44.7372	54.0671	32.2567
100578822	78.2865	41.738	54.4734	61.3896	36.4725	67.211	58.3377	93.4571	47.3433	78.4054	131.354	89.5817	46.4844	24.6618	27.9384	41.0659	24.871	67.0212	58.5584	80.7507	26.3212	17.7346	78.1848	69.172	45.515	45.1863	124.081	108.635	71.0604	51.0335	47.9848	31.501
100578823	239.801	128.423	151.127	159.683	178.635	168.426	107.769	232.649	219.589	270.166	386.279	327.861	126.82	105.368	90.7503	81.7341	82.75	280.962	126.485	191.694	110.129	94.5431	190.02	97.5369	283.99	335.004	433.425	286.748	174.429	143.41	151.283	102.522
100578824	43.5405	27.0842	35.4287	46.1361	20.251	26.3889	39.6449	79.6687	35.0765	51.7552	83.9191	79.566	42.0599	37.9843	18.0481	31.5983	24.0139	42.6039	33.9731	38.9842	17.233	19.2954	52.8506	45.2637	37.1487	32.7681	108.421	72.0048	43.8231	36.9467	29.7692	23.0562
100578826	537.715	300.578	306.651	430.078	284.207	370.499	315.267	668.99	429.427	625.72	952.727	858.503	374.389	309.111	285.92	337.789	238.107	585.719	295.133	570.747	168.25	163.412	546.987	331.181	378.615	327.823	1079.25	712.047	416.395	313.139	366.067	219.672
100578828	1230.41	628	862.615	669.22	409.298	464.944	605.367	1003.87	543.372	683.969	1205.17	1221.7	442.192	796.544	545.887	498.938	343.409	647.295	375.693	744.274	238.908	276.732	896.786	430.342	493.396	528.875	1295.51	746.149	567.329	730.758	792.8	330.008
100578829	1752.31	1070.6	290.28	3401.02	4790.81	4642.62	3295.17	6963.21	5999.49	7285.11	8615.74	7940.62	2622.97	7.44973	331.868	283.006	2682.96	94.1364	3789.84	3555.97	3262.9	2539.66	5374.62	3873.19	5937.48	8342.27	9853.08	7941.54	4519.36	1342.45	3952.79	2478.33
100578830	2.64852	0.575131	2.51756	1.52773	0.233745	1.0972	1.17946	0.614331	1.98536	0.28154	1.73406	2.37422	2.39005	0.628783	0.601713	1.18937	1.09409	1.2182	1.19338	2.91356	0.779448	0	1.19742	0.285416	2.05249	0.971347	0.29591	0.3016	1.19437	1.89945	2.02706	1.75659
100578833	42.4744	34.4703	35.9743	25.9375	57.2984	39.1088	32.1923	82.1452	56.1457	73.1628	134.839	99.9188	37.3411	23.5198	27.3279	25.4656	25.9889	46.3307	47.9631	40.5995	26.8531	37.9062	85.8128	28.59	81.5667	61.2931	115.015	82.0426	47.1278	23.4582	36.2787	24.5969
100578834	631.727	213.321	185.84	257.53	388.991	256.802	228.46	407.253	373.435	507.923	513.298	483.185	225.488	161.511	162.467	148.155	227.439	564.967	194.241	250.944	207.868	153.856	273.543	164.531	495.476	507.62	567.101	376.394	242.916	221.748	268.669	129.011
100578835	22.5397	22.96	31.525	23.218	17.1522	16.8011	33.8896	51.7876	29.9167	33.8474	90.3078	52.7857	24.903	23.7239	12.3241	17.2595	17.2609	23.9814	27.6945	27.4348	12.5083	18.3034	40.9634	27.4135	23.9478	24.3227	102.676	45.6047	42.7841	24.1415	36.4917	22.9213
100578839	1793.33	763.286	655.479	781.785	804.889	667.866	433.703	937.454	694.278	901.422	1404.13	1247.61	770.245	914.078	641.216	501.755	300.562	866.789	341.085	541.077	228.32	437.69	712.421	404.441	947.592	1659.23	1791.35	400.911	505.485	712.594	659.777	294.889
100578841	0	0	1.96316	1.42704	1.09474	0	2.04763	4.16663	1.90192	0	1.35755	1.64932	0	0	0	2.0545	2.47443	41.9083	0	0	3.61865	1.91644	2.07575	0	3.58043	5.06406	10.4722	8.20542	1.38761	2.23391	0	4.2212
100578842	0.760044	0	2.1863	2.39353	0.611099	1.42234	0	4.74386	0.729806	0.726408	4.53934	1.55297	0.778829	0	0	0	0.704161	3.14386	2.30857	1.68233	0	0	1.55468	0	2.00626	2.53787	2.31786	3.91584	0.77797	0	1.51523	0
100578852	250.592	91.3261	120.564	67.5763	85.4638	70.3839	59.0931	108.335	85.858	100.261	127.497	130.434	81.9598	87.7875	77.098	84.6897	61.4708	252.607	56.3784	127.232	54.1516	40.8454	109.659	49.1657	76.8158	97.9116	122.996	94.4288	78.6226	69.9945	73.1793	42.7789
100578853	775.807	417.599	516.996	523.109	604.64	470.709	401.674	698.178	542.09	680.141	891.311	853.226	439.746	381.064	366.446	332.128	231.301	539.92	262.307	469.847	249.058	250.938	491.565	308.89	808.294	892.409	845.341	548.316	390.994	323.969	469.2	214.46
100578854	89.2795	68.6623	68.4196	74.7383	53.4143	90.271	70.533	127.164	96.6603	118.104	209.496	129.25	76.9155	64.0899	57.6989	57.2461	55.0063	93.3234	55.6126	131.422	35.1904	30.7235	122.161	63.1098	82.6735	90.8638	175.056	117.048	72.2324	68.4018	63.746	41.0147
100578855	1.51529	0	1.47379	3.23921	0	0	0	3.13543	2.89264	1.44588	7.71129	1.5815	0	0	0	0	4.1898	4.69508	1.53093	1.69367	0	0	6.25408	0	9.47512	6.44609	0	3.1505	0	1.67427	3.08584	1.57179
100578860	219.034	86.0629	141.513	83.1942	139.323	165.163	123.949	214.356	181.969	258.534	351.029	345.18	134.247	148.019	177.202	172.273	118.877	522.286	131.995	303.59	123.541	100.943	258.513	150.571	224.513	216.503	514.201	299.671	214.104	137.106	158.141	75.3182
100578862	10.3821	1.19301	6.46523	4.57184	2.54432	5.21531	5.30376	9.57898	6.537	4.2013	9.04699	4.936	5.68731	5.98752	5.40424	7.67362	2.59613	35.5331	7.41766	12.3163	1.43883	2.98428	8.9472	9.87406	4.26329	5.61618	15.6977	9.42405	6.61493	8.76952	5.51702	4.38526
100578864	872.165	532.427	561.245	502.595	786.858	556.536	376.786	864.795	736.97	849.13	1128.93	1158.05	482.179	411.55	323.677	303.905	314.927	882.205	396.909	506.747	491.183	376.158	749.295	350.665	1012.08	1293	1293.59	798.127	515.581	513.11	573.594	325.006
100578865	323.189	183.69	201.495	320.029	182.178	229.109	361.853	498.299	254.12	481.052	718.505	742.537	299.781	207.068	170.936	224.127	178.659	465.801	225.133	305.321	131.997	122.099	376.996	311.785	280.173	248.712	875.775	592.102	304.389	284.321	286.595	147.104
100578866	7.95601	10.6905	11.3735	4.88898	7.90252	9.94397	8.34731	16.8246	14.998	12.1076	23.3038	16.1827	2.57343	4.64373	7.16942	4.75662	6.4155	25.5159	8.17998	15.1442	6.71304	6.46179	15.8739	12.6964	18.028	12.3135	33.4031	11.2209	15.4799	11.2985	9.67942	6.85121
100578875	881.45	396.56	487.078	438.931	609.418	452.575	355.988	700.894	617.929	733.447	896.108	880.236	372.825	358.684	307.575	348.44	329.415	965.466	323.705	516.949	348.75	281.336	702.565	357.22	703.041	828.45	1018.44	748.768	456.17	457.582	503.45	234.204
100578877	68.3654	35.2328	53.4561	68.6433	57.05	57.2621	72.5166	64.1008	54.6983	78.1917	113.257	105.924	41.3574	40.7514	40.2459	44.2179	33.6438	105.952	41.3545	67.6875	32.1292	25.5548	87.0851	61.825	58.6553	68.3726	136.084	77.3676	72.4364	53.5596	41.406	32.9331
100578879	593.556	259.05	295.453	371.954	276.186	311.193	290.315	584.687	345.124	444.659	720.034	763.456	295.636	258.844	210.724	272.657	181.326	511.908	256.891	360.008	158.815	171.781	487.29	279.965	315.903	334.434	821.684	498.43	341.216	307.835	330.63	194.91
100578881	519.267	258.098	267.027	174.906	347.702	226.855	84.0246	283.327	366.03	399.134	592.865	547.301	164.788	191.085	193.562	85.3405	139.876	556.312	172.239	247.952	207.467	156.99	347.619	101.215	494.398	764.135	610.575	419.498	201.133	190.669	214.785	100.849
100578882	4.20902	9.98953	15.7551	5.91439	6.49537	9.34334	11.2488	20.7719	12.2579	13.009	17.4759	11.6185	6.88387	14.4665	7.00809	12.4595	6.69073	22.3828	10.9752	25.011	6.65597	4.33978	11.8713	6.56588	3.72023	13.0618	13.7504	11.8244	14.8956	18.7296	2.14666	5.28783
100578883	194.168	92.9558	94.7865	104.391	85.062	92.3952	85.0241	185.562	91.4668	138.607	221.892	195.337	98.6673	103.65	82.1995	101.378	48.8238	191.879	70.8234	172.666	46.9416	47.5721	152.173	79.1648	80.7761	87.3438	261.094	167.051	105.509	106.754	103.779	53.4781
100578885	202.224	117.024	127.956	184.458	64.7857	151.386	101.278	274.273	167.897	221.469	321.226	257.608	161.263	172.856	135.577	162.113	91.1268	270.785	112.209	338.704	64.9585	61.9321	194.571	123.903	121.364	98.856	369.012	305.268	157.8	147.794	134.766	90.1324
100578886	14.8837	0	18.8333	0	0	0	0	0	0	0	7.7883	3.98419	0	0	0	7.75856	0	0	0	0	6.99222	0	3.93643	0	0	0	0	0	4.02326	0	8.01388	0
100578888	129.486	61.1362	64.4273	77.6607	49.027	70.3367	63.3608	132.868	81.2279	105.121	169.851	150.789	77.3993	65.0152	51.5386	66.7711	37.8463	108.762	47.8988	99.8697	36.469	30.6303	96.1387	69.0301	59.2377	60.1116	181.822	128	71.8153	63.208	63.8508	40.3174
100578890	464.9	217.324	310.982	333.599	301.13	268.813	235.785	387.509	351.879	426.152	598.702	617.534	276.128	227.683	196.768	180.975	143.278	393.357	190.247	333.08	172.533	150.505	388.507	170.179	482.057	675.065	652.313	455.207	258.192	239.33	262.422	137.034
100578892	399.955	195.053	256.18	256.184	344.784	245.397	224.104	443.307	321.141	479.839	600.598	520.419	200.773	155.456	116.913	139.893	179.664	353.882	206.528	283.485	209.204	206.134	334.136	188.113	555.29	615.137	697.979	411.668	321.618	242.07	312.614	135.396
100578893	619.342	317.014	367.206	326.996	407.463	283.406	204.674	462.387	389.837	477.18	614.264	603.977	308.23	270.241	201.944	193.738	214.211	606.838	206.459	342.572	243.496	193.993	423.615	171.107	522.667	629.742	688.786	451.209	282.342	292.191	353.877	186.765
100578894	61.4185	31.8119	22.4097	41.0491	35.2881	37.5964	29.6897	52.4158	24.9109	52.7425	79.7502	49.7077	22.3764	16.9086	17.3588	21.9823	30.2381	55.5032	13.961	39.4835	13.8629	18.985	57.0495	28.7817	37.0485	44.4397	74.7236	54.2846	49.447	52.617	32.8516	22.3138
100578899	674.437	354.59	505.555	756.075	188.805	444.165	665.839	1309.09	441.58	738.319	1207.46	1490.95	653.105	619.074	561.816	695.355	315.506	457.261	454.674	919.006	130.854	185.785	757.701	585.802	333.299	253.716	1439.23	921.301	623.445	560.367	662.546	284.04
100578901	1118.81	516.108	506.352	713.284	677.001	661.839	458.357	1122.41	1004.03	968.526	1509.3	1696.2	558.014	506.845	432.771	349.476	302.387	835.25	445.3	727.855	411.348	444.429	1048.63	344.826	971.889	1049.28	1572.99	1263.49	682.8	460.974	796.354	385.773
100578907	495.156	291.402	391.542	224.528	274.603	214.772	202.625	351.929	407.926	380.891	476.159	421.411	300.231	333.776	288.383	218.764	151.822	425.185	164.233	218.283	145.308	100.599	282.843	171.494	261.942	304.04	457.119	260.703	203.302	162.295	228.581	127.535
100578909	5741.44	1228.75	1058.71	1467.85	1514.97	1265.63	1125.1	2173.04	2240.86	2528.87	3759.78	3811.96	983.503	1170.88	896.668	1457.49	1072.44	5738.52	1015.88	1502.53	946.516	835.339	1921.2	1128.6	2566.71	2238.45	4510.32	2791.31	1432.99	2716.95	1595.83	807.705
100578910	43.5501	20.7839	11.2214	14.4008	18.0134	16.6065	14.1787	11.5462	29.8366	15.1261	44.7301	37.0573	15.5225	15.6631	9.73474	3.56639	6.74847	50.6855	14.9617	25.0072	9.33873	9.82462	14.5261	10.1917	33.8351	41.4873	32.7609	17.1416	12.8121	19.5692	24.2032	10.1934
100578913	1416.24	651.477	1019.94	1129.45	1167.93	825.9	776.696	1520.27	1213.68	1118.41	1423.76	1566.01	844.747	491.962	634.599	754.637	778.242	1803.16	644.882	1234.94	642.192	496.253	1415.83	842.083	1211.92	1161.63	2079.78	1808.95	962.165	706.568	1118.92	551.522
100578919	2.61902	0.856892	6.99764	3.67553	2.11206	1.63527	1.76215	1.81482	2.51258	0	4.35933	2.68416	0	2.25824	1.78544	0	1.29347	6.09856	0.883619	0.96761	1.55759	1.64329	1.7881	0.85344	0	2.32628	4.95789	5.74778	4.47755	0	4.36483	1.40737
100578920	22.9601	21.8706	34.1677	35.3811	23.5129	21.462	25.6714	48.4753	20.2291	28.047	73.3817	65.5848	28.6855	13.7408	24.7808	20.043	17.7416	48.8153	15.5031	33.1225	12.4642	8.37259	35.1739	36.0458	21.273	31.8471	69.173	38.7189	28.658	25.5756	37.3813	19.2566
100578921	1759.85	820.068	906.721	906.183	1647.48	955.084	737.182	1335.04	1335.14	1598.96	1785.85	1737.07	810.499	627.982	591.956	668.526	849.705	1566.45	710.858	797.47	838.974	584.017	1021.58	596.168	2191.11	2830.38	1727.66	1250.23	874.854	676.664	918.847	513.809
100578924	251.264	95.918	132.042	126.759	164.695	113.841	134.835	202.814	141.826	151.053	277.694	230.542	130.364	165.573	170.478	121.09	87.6058	190.56	90.354	188.61	79.1568	67.7269	171.96	89.1212	174.305	140.025	248.461	210.418	160.579	145.78	120.857	75.5481
100578925	791.548	549.272	982.424	807.371	172.322	375.47	792.665	1346.22	310.623	594.828	1168.75	1474.81	770.277	797.064	816.939	746.093	306.84	410.883	457.002	842.317	146.189	184.151	1100.33	600.949	225.362	299.989	1251.45	625.119	530.017	856.609	805.77	280.286
100578927	1795.54	858.225	910.162	904.233	1133.91	904.938	733.007	1545.04	1075.01	1248.29	1814.58	1644.54	811.091	855.41	665.48	663.741	701.197	1887.36	691.034	1047.93	641.773	496.261	1280.19	725.062	1193.21	1275.97	1973.11	1266.29	950.51	1000.31	922.743	551.918
100578928	27.9283	26.5104	41.8661	11.4359	14.3204	9.84167	24.9854	12.6169	18.1785	6.46375	24.2051	11.092	10.3472	20.1979	16.2692	3.91976	7.52176	8.38808	6.72524	21.3121	6.01116	2.92549	17.7953	19.4616	14.3488	25.1141	15.3534	17.5903	11.8025	12.3001	19.0014	7.44425
100578929	370.913	250.293	218.425	444.285	566.123	464.614	379.556	767.161	565.708	861.165	1067.2	950.349	309.467	133.844	227.681	310.765	309.437	449.544	298.371	359.632	326.648	248.403	599.741	459.123	570.226	487.621	988.997	700.946	374.227	151.752	426.668	191.684
100578931	472.542	258.965	265.683	285.75	393.651	264.253	184.25	457.422	389.921	458.589	628.233	546.776	283.091	206.231	172.342	155.056	180.997	379.438	234.946	345.889	204.621	182.596	439.083	181.925	431.836	507.103	623.583	477.488	279.628	219.98	290.665	184.1
100578935	142.061	69.3287	118.656	73.6853	93.5506	63.5077	23.9877	151.493	117.791	198.693	215.27	201.373	99.3506	66.0564	53.4218	18.0281	21.1769	86.6499	64.2036	65.9823	104.695	87.3115	182.374	55.4164	255.805	245.391	254.468	285.117	102.052	62.7839	89.0258	31.5372
100578936	200.239	118.437	151.015	138.595	189.973	139.107	76.2067	178.885	224.984	239.935	269.333	227.286	123.131	118.699	107.73	77.8216	96.2525	251.192	97.1766	141.692	116.256	99.6021	197.532	62.5103	382.031	356.245	260.186	232.612	120.645	157.359	149.456	91.3517
100578937	441.416	285.811	356.236	333.593	418.482	330.222	282.569	499.669	488.794	601.717	782.532	676.573	257.898	254.823	193.891	186.862	227.761	602.743	290.372	388.148	284.572	213.547	454.304	256.08	703.923	788.406	928.489	647.194	346.713	279.075	351.26	204.5
100578939	792.235	449.317	655.237	359.713	175.871	272.616	278.94	579.847	268.512	373.666	551.45	556.012	436.233	872.738	549.825	477.946	240.432	1379.78	257.899	760.331	154.375	146.996	487.411	203.53	243.604	247.886	728.12	410.393	316.329	516.088	422.178	183.566
100578943	1765.14	745.042	712.685	831.158	1508.43	1014.39	693.157	1501.93	1566.41	1805.46	2038.82	1934.56	754.747	616.767	518.783	597.733	666.542	1684.91	712.264	778.716	797.403	648.428	1255.76	684.645	2028.68	2336.59	2363.88	1518.56	778.37	706.148	856.08	491.973
100578947	409.591	176.531	187.131	218.375	181.596	202.202	138.194	348.587	222.796	352.072	409.748	410.289	186.96	183.101	160.382	171.836	196.044	446.561	150.878	288.381	150.669	118.341	306.353	155.542	249.067	341.781	406.778	315.297	181.4	214.159	201.503	122.477
100578949	2198.4	273.662	429.997	133.219	57.7555	157.873	76.6324	314.999	163.258	47.1104	250.873	393.54	323.369	735.878	782.96	439.398	221.755	763.666	70.7618	964.123	166.788	179.485	339.68	25.3114	94.6097	421.648	382.137	144.052	233.386	1199.76	489.455	92.2474
100578952	42.7891	15.8759	19.2152	13.0349	7.68389	16.0404	15.3695	11.8534	20.9681	19.9851	44.7345	29.2996	18.5843	8.25716	14.5856	23.2047	7.91817	42.2686	10.5843	14.7697	7.64501	7.16822	27.2908	9.30552	7.55856	17.5463	38.8384	19.6397	21.4899	16.6021	16.1992	3.86901
100578953	631.223	268.462	281.97	303.631	236.252	186.927	248.195	479.638	237.163	271.209	693.344	525.28	304.967	287.937	208.637	185.148	124.434	281.22	156.04	321.759	118.52	102.334	311.791	164.995	227.061	244.399	547.069	340.074	234.246	254.437	246.232	134.659
100578955	744.525	475.042	773.004	1028.98	317.957	496.787	811.706	1730.48	459.896	896.578	1559.12	1981.83	805.919	798.394	1055.1	630.904	427.271	959.464	572.417	1417.37	192.142	279.197	1346.83	673.565	373.961	348.38	1607.38	934.662	851.688	720.602	1138.4	459.14
100578957	88.7489	55.2819	114.348	97.0421	79.886	103.409	123.622	129.973	96.1906	135.868	191.622	171.747	81.1167	58.2293	67.5099	60.9749	63.9251	122.094	95.1194	101.78	36.3553	22.9924	129.443	162.165	116.554	108.321	269.583	140.619	103.232	78.9702	68.734	58.2514
100578965	107.365	35.003	69.9916	39.8394	25.8915	54.2748	29.9891	58.6715	105.946	129.253	135.591	97.945	34.5367	42.1973	33.7633	33.3518	32.4432	155.501	31.5831	46.4526	31.0164	14.2666	79.7194	55.0092	61.4489	53.4243	129.212	132.809	63.1136	45.4216	52.5155	24.5535
100578966	212.312	73.6671	77.9117	99.7842	95.5378	82.4808	48.669	102.851	99.352	118.672	198.405	177.002	97.4041	72.8865	71.3211	42.7887	42.6052	164.069	71.3939	108.589	54.5958	47.5312	147.387	41.899	164.577	177.262	227.548	149.282	112.989	103.297	83.2931	59.6584
100578967	0	0	2.57814	0	0	0	0	0	0	0	0	0	0	0	0	0	0	0	0	0	0	0	0	2.60124	0	472.559	0	0	0	0	0	0
100578975	227.121	105.876	132.94	162.501	105.679	111.576	109.641	152.433	181.673	243.988	362.045	251.278	122.256	110.635	97.1806	79.3258	87.2757	259.834	121.486	187.296	96.1594	91.622	221.699	109.339	248.964	271.927	340.953	215.059	132.016	117.396	116.556	83.1517
100578976	330.48	256.097	337.917	242.544	195.339	187.783	232.314	452.485	224.734	249.313	498.42	433.519	236.678	211.711	238.207	242.652	154.784	285.692	167.403	332.496	110.287	99.8537	333.717	150.206	158.005	199.736	395.522	294.712	225.656	247.086	235.367	133.458
100578978	11.18	9.67407	15.7771	13.2354	13.9688	4.37019	21.2631	18.0469	6.87701	9.40876	7.87848	25.0912	0	5.1111	3.16412	1.58182	11.4019	11.1816	7.81258	5.18846	4.52002	4.91318	15.9651	4.57845	7.19389	20.3798	28.5075	20.4212	9.64246	5.13049	3.15262	1.79157
100578984	98.4913	53.5771	59.3106	75.8902	56.5423	73.6076	77.7774	126.998	86.1354	97.1176	153.763	139.484	64.4194	67.9415	53.6615	70.5051	56.8432	120.84	65.167	91.5268	31.5704	28.0351	109.947	82.1215	72.8887	71.8799	197.639	143.791	80.3572	70.6992	56.2226	32.8528
100578988	114.721	57.4563	64.7301	85.862	75.4759	55.8464	49.2813	89.8575	88.1075	114.736	152.251	112.69	62.5099	63.6423	43.1655	40.7692	35.0165	156.602	68.9708	75.7783	34.8885	38.8348	144.439	33.9541	100.633	148.457	187.35	102.985	93.6253	41.4552	78.3782	57.5067
100578989	8.77724	0	2.84279	4.68481	2.39674	8.26095	4.46214	7.57029	4.1906	1.39603	2.97318	1.52451	0	0	0	2.98975	5.39511	6.04407	7.39094	4.90188	25.0613	1.38973	6.03405	10.0924	18.2754	39.7751	18.1449	12.1586	19.728	4.84343	0	7.57327
100578990	28.4579	20.536	29.8132	23.1506	10.8754	15.0079	12.6057	32.8186	23.5342	38.0527	54.3321	38.4698	12.8217	14.3418	14.9477	16.4675	15.5884	112.191	13.5599	48.8313	10.9623	8.20653	27.2451	22.3238	24.8485	16.2275	90.2139	29.0116	26.4319	34.5707	21.4792	5.57797
100578992	3.81326	4.01287	5.29753	4.26371	2.09685	3.0075	4.11468	5.20493	1.97895	2.80629	7.20166	7.98686	6.84904	3.44703	2.99882	3.85292	1.09056	10.9283	2.67642	9.03494	0.776912	0	6.86277	3.98284	2.30153	4.11478	10.618	5.71178	2.9762	6.31089	4.90681	4.37714
100578995	12.1753	18.6565	8.02615	7.18934	6.73032	8.54435	10.7368	22.1644	13.8829	24.0002	20.4521	18.6584	7.79777	7.39964	5.44674	10.0404	4.935	16.525	10.0158	16.0015	5.41975	5.71939	12.4525	16.3406	5.35654	18.422	10.8299	7.84118	15.5783	4.13473	9.10249	9.99781
100578998	128.891	42.387	50.8636	49.2262	54.7793	81.2735	67.3017	52.7968	58.21	87.657	131.035	100.2	38.6007	33.7522	49.2447	35.9837	31.2162	119.521	21.5131	40.3185	64.1484	26.4583	41.1864	21.736	55.014	116.824	86.3114	68.5359	44.8195	71.7898	48.8413	17.9447
100578999	345.146	147.293	158.2	159.384	227.848	216.86	119.195	230.802	255.103	254.723	320.194	302.75	146.719	128.868	119.083	115.311	99.7339	576.782	123.128	171.731	156.281	98.7165	245.049	107.618	290.873	349.445	424.253	285.235	179.993	214.663	169.387	114.199
100579003	431.192	208.494	254.02	228.305	261.304	221.273	190.47	405.376	257.011	302.768	468.455	433.889	205.529	186.84	165.592	158.199	150.297	484.862	174.642	267.17	144.492	132.578	304.872	198.096	279.556	321.513	505.364	298.596	231.361	226.316	234.625	134.687
100579005	76.8814	47.7074	26.9694	38.8976	118.108	79.0536	57.3806	96.7223	143.476	143.321	238.324	176.789	70.7339	48.3148	17.6874	35.7229	37.426	238.558	66.8361	65.8405	76.8365	58.2764	99.4613	84.9086	149.034	220.227	337.719	263.044	85.7151	43.7483	35.6447	36.1125
100579007	18.9925	8.59596	11.7137	8.4104	11.471	10.1676	12.6958	21.2836	12.5364	9.75686	14.1853	12.7894	9.65174	4.89148	7.91077	6.04467	9.47643	18.1976	7.48678	7.7506	6.0018	2.29826	10.0244	10.9243	7.0605	10.7537	31.5178	14.7887	8.93125	7.57659	6.23957	5.25866
100579008	128.329	133.411	134.386	180.608	223.433	240.821	110.173	289.627	231.322	278.247	419.772	424.602	149.472	72.4732	107.302	119.391	109.611	145.433	152.246	183.914	190.099	109.932	253.212	133.291	327.98	306.041	475.027	233.188	184.923	94.3392	195.62	114.596
100579011	0	1.37198	0	0	4.29432	0	0	0	3.20074	1.78874	2.80993	0	0	1.52768	0.997811	0	0	1.00865	0	2.07686	0	0	1.43445	1.37075	0	4.36138	1.43662	1.00795	0	1.06534	0	0
100579015	863.496	590.255	402.104	798.535	1066.84	832.54	612.099	1389.02	1483.94	1778.33	2718.17	2449.4	636.856	385.503	324.605	375.214	504.937	839.788	539.363	588.03	622.076	512.713	1054.18	609.782	2149.13	1829.94	2695	1700.29	698.379	648.409	789.51	481.576
100579018	0	0	0	4.11212	9.44892	0	0	0	3.78468	0	0	0	0	0	0	0	0	0	0	0	0	3.60071	0	0	0	0	7.99138	0	0	0	0	0
100579019	3409.82	1127.9	15513.2	1144.87	2119.57	1101.3	1158.53	2661.64	3671.04	1685.89	2753.41	2446.2	3040.63	4726.31	6722.89	781.679	777.942	1712.57	846.308	1184.5	917.203	724.388	1142.58	892.679	1942.89	1631.64	7020.82	1839.73	1044.9	817.601	3713.84	725.657
100579021	586.101	344.974	283.469	288.702	454.941	283.364	256.794	501.337	474.346	516.884	714.595	896.501	331.887	195.978	280.934	210.727	245.555	622.065	252.136	433.842	362.567	194.012	580.626	229.898	606.172	959.255	777.842	486.641	283.478	370.226	422.073	184.736
100579022	52.2229	22.7701	24.6471	38.4893	73.1007	69.174	77.0715	64.5769	101.24	123.444	175.213	124.128	61.5731	16.323	6.41228	30.0679	28.7602	66.8194	35.8245	21.1692	49.5361	26.0584	45.5767	49.8494	171.78	189.376	124.947	104.957	50.4408	18.703	25.9458	26.5345
100579024	992.979	563.778	649.121	632.715	1056.02	636.017	449.683	859.04	828.555	1133.76	1353.25	1327.27	556.562	481.215	425.36	400.173	368.609	978.743	398.142	558.217	469.887	344.786	635.047	508.617	1166.17	1556.3	1531.11	910.395	644.517	571.85	584.058	317.55
100579026	117.283	61.6637	88.4825	89.0691	49.6174	75.3452	65.2861	120.239	81.4603	83.1668	193.092	165.596	78.2969	75.092	48.7988	57.2102	47.2012	159.822	63.3806	95.9106	39.465	28.0026	108.265	65.1588	74.0803	69.5703	193.907	129.667	71.6708	76.3649	90.0416	51.2114
100579031	293.329	547.666	346.88	104.693	141.765	72.3896	73.8832	156.946	203.208	152.024	264.115	171.744	160.361	1024.09	366.275	239.972	85.7927	1297.15	75.4763	529.349	90.3185	70.0027	132.912	66.3204	214.405	210.557	301.299	159.7	111.071	274.277	179.867	67.881
100579034	153.803	51.4637	50.5216	76.3545	83.966	69.1942	46.1481	86.4142	82.1779	137.505	119.319	122.41	43.005	42.6145	38.5463	38.5574	47.7106	149.61	43.6683	73.0359	49.1203	51.1017	83.9854	35.0162	113.686	156.018	147.054	91.8438	61.9348	60.9071	60.5381	47.1778
100579038	1304.35	870.78	802.357	646.577	868.369	637.684	394.292	1067.44	886.465	1265.91	1553.18	1548.29	833.755	541.959	587.867	670.417	482.896	1341.73	640.422	796.918	594.79	490.449	1063.28	510.201	1386.58	1993.89	1481.12	1262.97	582.442	473.894	890.181	336.365
100579040	440.149	304.759	293.098	289.173	406.491	307.064	217.361	469.393	282.59	442.798	637.461	590.078	272.468	232.438	217.2	201.333	160.114	442.895	172.058	292.913	207.285	147.774	329.265	176.446	443.539	506.043	591.015	338.47	248.854	238.635	262.984	163.823
100579047	811.704	1452.4	672.211	1286.55	824.191	349.76	1709.02	1397.52	810.065	567.139	275.152	406.24	433.172	58.1574	2057.04	1105.24	367.96	1332.08	188.79	1041.85	339.831	166.338	434.139	337.424	1035.01	1130.45	773.163	1378.58	357.814	483.243	815.804	86.4436
100579049	501.86	223.525	272.687	270.39	268.235	258.296	219.15	489.828	356.434	387.88	568.606	545.529	251.4	196.962	168.539	201.623	180.351	489.463	212.454	279.422	197.41	152.357	374.727	212.13	403.138	483.015	684.322	428.043	270.396	236.29	243.696	141.963
100579052	77.2958	47.7047	50.579	62.7585	67.3385	68.7481	54.087	90.565	113.027	70.9987	136.055	120.241	35.7071	22.6114	27.3619	35.2812	32.9994	157.755	45.1208	68.2031	23.0338	42.0485	110.772	43.6651	160.301	129.797	175.227	139.248	63.1653	44.3764	44.7393	34.3208
100579053	347.275	332.502	425.193	271.991	272.943	267.374	215.454	371.689	331.41	423.674	614.139	598.089	209.116	158.149	150.452	130.771	126.159	394.832	195.541	279.962	171.499	138.698	368.751	218.675	379.811	397.249	730.36	484.007	247.975	192.218	244.545	146.465
100579054	384.237	177.036	213.622	223.085	348.047	243.619	148.554	347.909	349.296	448.658	569.758	485.253	194.201	145.198	123.214	117.69	122.019	278.544	223.694	284.197	315.273	226.178	330.636	108.627	654.417	929.41	616.115	536.905	254.367	193.592	220.562	130.277
100579055	71.4557	43.9911	46.4482	52.1505	80.0068	41.6148	33.5965	72.7125	81.9964	75.7928	99.8044	83.6593	35.7814	42.7831	27.7121	35.3428	19.7489	124.652	35.9866	45.1238	48.1575	37.737	100.275	55.0737	170.401	146.576	147.269	67.6169	51.482	31.0964	48.0171	31.9596
100579057	909.626	550.638	488.14	499.078	703.668	501.665	400.005	889.072	682.901	794.193	1142.83	1121.26	471.282	281.859	331.95	355.452	264.623	864.169	438.462	470.534	365.716	319.601	724.971	377.551	625.045	872.127	1382.8	817.078	510.078	493.942	461.302	364.012
100579058	59.0449	20.7242	45.0394	35.8875	32.1078	37.9783	33.9221	53.7186	33.6365	41.8812	75.5989	67.301	31.2877	27.9165	40.8097	32.7756	18.1224	86.7088	33.2749	56.1179	35.5449	23.5347	71.6656	19.224	30.3098	55.0283	57.1815	43.5547	25.2577	58.7059	47.6126	22.1611
100579059	534.757	125.075	111.95	170.764	130.34	148.298	122.96	238.043	251.071	265.578	429.256	286.195	129.416	148.311	82.1484	68.9651	99.9215	331.553	148.72	121.754	89.309	71.3411	225.519	131.694	194.371	132.959	696.143	241.443	142.48	247.955	189.732	89.4891
100579061	519.548	297.619	365.353	369.209	361.982	335.443	256.917	560.33	364.773	431.036	723.56	653.794	292.944	272.944	193.25	231.721	219.066	657.473	252.247	414.511	248.107	181.121	498.19	205.154	460.78	638.807	834.543	490.067	325.567	306.537	324.556	199.807
100628993	0	0	0	0	0	0	0	0	0	0	0	0	0	0	78.1067	0	0	0	0	0	0	0	0	0	0	0	0	0	0	0	0	0
100628994	0	0	0	0	0	0	0	0	0	0	0	0	0	0	0	0	0	0	0	0	0	0	0	0	0	0	0	0	0	0	0	0
100628995	0	0	0	0	0	0	0	0	0	0	0	0	0	0	0	0	0	0	0	154.784	0	0	0	0	0	0	0	0	0	0	0	0
100628996	0	0	0	0	0	0	0	0	0	0	0	56.4216	0	0	0	0	0	0	0	242.48	0	0	0	0	0	0	0	0	0	0	0	0
100628998	449.852	244.52	54.5195	62.7387	0	119.237	223.797	313.759	243.831	274.598	487.26	840.703	217.627	82.9915	117.73	101.504	0	308.227	568.895	287.72	369.581	313.327	355.5	0	300.647	129.19	668.643	249.305	364.546	64.3465	207.145	440.392
100628999	0	0	129.057	0	0	0	0	0	0	0	0	0	0	0	0	0	0	75.9281	0	124.439	0	0	0	0	0	0	0	68.0266	0	0	0	0
100629000	0	0	52.2792	0	31.2071	0	0	0	0	0	108.173	0	0	0	0	0	0	59.4892	0	0	102.395	103.092	0	53.9166	52.1829	244.836	111.609	57.0921	0	58.0065	51.4887	0
100629001	0	0	0	0	0	0	0	0	0	57.9346	0	214.327	0	0	0	0	0	62.0856	0	0	0	0	58.0219	0	0	0	0	0	0	0	0	0
100629002	0	0	0	0	0	0	126.815	0	0	0	73.334	0	0	0	0	0	0	77.9974	0	0	0	0	0	280.023	0	0	147.691	0	80.6216	0	0	0
100629003	0	0	0	0	0	0	0	0	0	73.7568	0	0	0	0	0	0	0	0	0	0	0	0	0	0	0	0	0	0	0	0	0	0
100629004	0	0	0	0	0	0	0	0	0	0	0	0	0	0	0	0	0	0	0	0	0	0	0	0	0	0	0	0	0	0	0	0
100629005	0	0	0	0	0	0	0	0	0	0	0	0	0	0	0	0	0	0	0	0	0	0	0	0	0	0	0	0	0	0	0	0
100629006	318.353	0	111.031	166.906	32.5214	51.0863	129.067	0	0	235.266	113.541	0	0	117.022	62.0133	58.6663	106.554	375.966	0	251.165	212.819	0	58.5837	0	0	155.025	292.855	60.5619	59.2476	120.294	0	0
100629007	0	0	0	0	0	0	0	0	0	0	0	0	0	0	0	0	0	0	0	0	0	0	0	0	0	0	0	0	0	0	0	0
100629009	0	199.318	135.702	455.443	270.539	113.048	52.8792	303.992	70.9179	67.2715	572.519	717.876	223.301	218.299	72.6198	72.7701	0	0	149.24	356.828	0	64.65	534.954	133.269	0	352.788	254.773	148.156	351.912	0	184.062	197.282
100629010	1244.15	743.23	627.352	1063.72	343.277	290.63	324.366	338.669	597.771	842.913	432.691	263.389	170.497	217.315	580.946	383.455	555.276	416.425	395.055	477.726	153.592	206.184	398.835	161.75	521.829	342.77	111.609	399.643	57.2222	116.013	411.91	101.115
100629012	0	0	0	71.5715	0	0	0	0	0	77.1453	0	0	0	0	77.2008	0	0	231.256	0	152.09	0	0	0	0	72.3084	0	0	0	0	0	0	0
100629013	0	0	0	61.2605	0	53.9908	0	0	0	64.1865	0	0	141.489	0	0	0	0	0	0	0	0	0	0	0	185.65	0	0	0	0	132.916	0	0
100629014	0	0	0	0	0	0	0	0	0	0	0	0	0	0	0	0	0	0	0	0	0	0	0	0	0	0	0	0	0	0	0	0
100629015	0	0	0	0	0	0	0	0	0	0	236.637	260.864	0	0	73.2358	0	0	0	0	64.6795	0	0	0	77.556	65.656	0	0	0	0	0	0	0
100629016	0	0	0	0	0	0	0	0	0	0	0	0	0	0	0	0	0	0	0	0	0	0	0	0	0	0	0	0	0	0	0	0
100629017	0	0	0	0	0	0	0	0	0	0	64.7539	0	0	0	0	0	0	0	133.347	0	0	0	0	0	0	0	0	0	0	0	0	0
100629018	0	0	0	0	0	0	0	0	0	0	0	0	0	0	0	0	0	0	0	0	0	0	0	0	0	0	0	70.7668	0	0	0	0
100629020	0	0	0	0	0	0	0	0	0	0	0	0	0	0	0	0	0	0	0	0	0	0	0	0	0	0	0	0	0	0	0	0
100629021	0	0	0	0	0	0	38.6977	0	0	0	0	0	0	0	0	0	0	0	0	0	0	0	0	0	0	0	0	0	0	0	0	0
100629022	0	0	0	0	0	0	0	0	0	0	0	0	0	0	0	0	0	0	0	143.328	0	0	0	0	0	0	0	0	0	0	0	0
100629024	149.918	0	63.3837	0	0	54.2785	0	212.001	0	0	0	0	0	0	0	139.303	0	0	140.153	68.2204	60.0838	0	65.8743	189.764	0	0	0	69.0826	0	0	59.3476	0
100629025	0	0	0	0	0	0	0	0	0	0	0	0	0	0	0	0	0	0	0	0	0	0	0	0	0	0	0	0	0	0	0	0
100629026	0	0	0	148.661	0	0	0	0	0	0	0	129.624	82.4537	92.7734	0	743.608	0	0	0	67.8434	0	0	0	0	0	0	0	0	170.884	71.3588	59.2995	0
100629027	1386.85	0	204.664	75.3836	388.81	0	0	451.37	573.591	603.542	317.737	326.953	242.553	0	494.486	448.652	55.719	1729.45	271.498	0	130.915	74.1666	300.231	0	514.034	75.0173	534.017	304.752	264.003	769.327	60.4654	216.293
100629028	718.888	54.0683	0	107.704	63.3921	98.3032	41.0793	0	0	170.543	220.013	106.505	57.7913	55.6588	0	111.386	154.3	181.918	0	0	51.3987	0	0	0	52.4467	200.31	56.4597	115.698	0	0	0	0
100629029	755.769	111.412	163.908	165.324	64.0187	50.1283	84.7755	177.373	114.872	579.346	278.424	428.652	59.5567	57.6866	60.7389	172.975	0	62.0856	355.024	498.208	105.402	53.7538	406.155	56.3672	163.08	101.901	290.246	239.654	235.152	179.627	213.254	0
100629030	64.454	61.272	62.6413	64.7579	0	0	0	76.6361	59.1211	0	0	105.047	56.6061	0	0	0	0	0	0	60.4131	0	0	116.808	0	0	0	141.792	0	0	0	61.0554	120.592
100629031	0	0	0	75.3836	0	0	0	0	0	0	0	0	0	0	0	0	0	0	0	0	0	0	0	0	0	0	0	0	0	0	0	0
100629032	0	64.3854	0	0	0	53.9908	0	0	0	0	0	0	0	0	0	68.3943	0	0	138.012	0	120.208	60.1586	0	62.4528	61.8835	170.307	188.935	0	0	0	0	0
100629033	0	0	0	0	0	0	0	0	0	0	0	0	0	0	0	0	0	0	58.1715	123.042	0	0	0	0	0	0	0	59.2286	0	0	0	0
100629034	0	0	0	0	0	0	0	0	65.9288	0	0	0	0	0	0	0	0	0	0	0	0	0	0	0	0	0	0	0	0	0	0	0
100629035	0	0	0	0	0	0	0	0	0	0	0	0	0	0	0	0	0	0	0	0	0	0	0	0	0	0	0	0	0	0	0	0
100629036	0	58.653	63.9496	67.8888	124.383	61.9561	0	167.636	61.8364	77.6813	458.126	0	0	83.878	0	0	54.4802	372.304	0	0	0	0	136.936	72.908	796.809	389.599	820.407	281.099	513.676	0	0	0
100629037	59.2452	106.176	0	53.1859	0	0	0	0	0	0	108.173	0	0	0	0	0	0	0	0	59.7159	0	0	0	0	0	0	0	57.0921	0	0	0	0
100629038	0	0	0	53.1859	0	0	0	0	0	0	0	0	0	0	0	0	0	0	0	0	0	0	0	0	0	0	0	0	0	0	0	0
100629039	0	0	0	0	0	0	0	0	0	0	0	0	0	0	0	0	0	0	0	0	0	0	0	0	0	0	0	0	0	0	0	0
100629041	0	0	0	0	0	0	0	155.25	0	0	0	0	0	0	0	0	0	0	0	0	0	0	67.9813	0	0	0	0	0	0	0	0	0
100629042	0	0	0	67.8888	0	0	0	0	0	0	0	0	0	0	0	0	0	0	94.4249	0	0	0	0	0	0	0	0	0	0	0	0	0
100629043	416.895	566.586	0	221.039	439.274	201.582	298.436	952.8	523.896	384.683	1419.82	521.728	84.7778	89.2666	146.472	88.6403	122.626	858.652	265.327	582.116	141.098	312.79	730.415	310.223	590.905	748.593	2012.99	477.861	261.115	328.699	186.107	146.515
100629044	0	0	0	0	0	0	0	0	0	0	0	0	0	0	0	0	0	0	0	0	0	0	0	0	0	0	0	0	0	0	0	0
100629046	0	0	0	0	0	0	0	0	0	0	0	0	0	0	0	0	0	0	0	0	0	0	0	0	0	0	0	0	0	71.0049	0	0
100629047	426.239	0	132.955	0	0	0	0	0	131.534	229.99	78.7331	128.569	0	0	0	87.4574	0	79.0117	0	199.352	0	0	302.496	0	66.1879	0	72.6154	242.201	0	190.231	0	0
100629048	0	0	0	0	0	0	0	0	0	0	0	0	0	0	0	0	0	0	0	0	0	0	0	0	0	0	0	0	0	0	0	0
100629051	0	0	0	0	0	0	43.57	0	0	0	0	0	0	0	0	0	0	0	0	0	0	0	0	0	0	0	0	0	0	0	0	0
100629053	0	0	0	0	0	0	0	0	0	0	0	0	0	0	0	0	0	0	0	63.7465	0	0	0	0	0	0	0	0	0	0	0	0
100629054	324.353	755.474	901.732	546.067	253.65	310.099	562.547	252.138	246.778	1015.4	1504.37	854.903	719.262	431.841	326.02	328.292	274.477	675.336	781.227	444.867	58.2933	178.041	872.975	777.158	59.9175	376.047	667.108	683.598	442.921	289.327	727.295	257.281
100629061	173.357	0	0	150.767	0	0	0	0	0	0	158.868	0	80.8509	85.258	70.6409	0	55.719	75.1936	0	193.901	0	0	0	73.3697	0	0	0	76.188	88.001	0	0	0
100629062	0	0	0	0	0	0	0	0	0	0	0	0	0	0	0	0	0	0	0	297.485	0	0	0	0	129.596	0	0	0	0	0	0	0
100629063	238.879	136.744	70.0667	349.169	171.94	0	0	651.1	72.7247	900.166	501.671	522.579	305.103	80.7653	159.855	0	216.626	159.834	253.608	0	142.881	66.8191	144.398	71.1673	0	250.588	717.171	402.17	145.913	146.588	126.157	69.6185
100629064	0	0	0	0	0	0	0	0	0	0	0	0	0	0	0	0	0	0	0	0	0	0	0	0	0	0	0	0	0	0	0	0
100629065	0	0	0	0	0	0	0	0	0	0	0	0	0	0	0	0	0	0	0	0	0	0	0	0	0	0	0	0	0	0	0	0
100629066	0	0	0	0	0	0	0	0	0	0	0	0	0	0	0	0	0	0	0	0	0	0	0	0	0	0	0	0	0	0	0	0
100629067	0	0	0	0	0	0	0	0	0	0	0	0	0	0	0	0	0	0	0	0	0	0	0	0	0	0	0	0	0	0	0	0
100629068	0	0	0	0	0	0	0	0	0	0	0	0	0	0	0	280.568	0	0	0	0	0	0	0	0	0	0	0	0	0	0	59.7618	0
100629069	78.7983	0	144.077	70.0177	44.3871	129.358	0	83.1551	0	75.0216	517.296	0	0	165.126	0	0	0	0	84.9441	230.642	0	67.4429	511.384	70.7158	67.9363	0	212.833	749.43	0	72.5945	63.557	70.8275
100629070	0	0	0	0	0	0	0	0	0	0	0	0	0	0	0	0	0	0	0	0	0	0	0	0	0	0	0	0	0	0	0	0
100629071	1097.14	128.771	0	61.2605	178.526	0	242.547	139.344	130.398	385.117	66.645	55.7914	0	0	0	136.789	230.225	1284.41	345.03	338.938	0	0	0	0	309.417	113.538	0	136.432	135.466	132.916	293.119	182.274
100629076	0	334.237	0	0	64.0187	0	84.7755	59.1243	287.179	0	55.6847	214.327	0	57.6866	0	0	157.726	310.429	0	0	0	0	58.0219	112.735	0	152.852	58.0493	119.827	58.7881	179.627	106.627	52.5532
100629077	169.576	0	70.0879	72.8382	50.6613	65.6352	0	259.94	135.098	0	535.454	202.704	0	93.3102	235.246	266.619	133.664	157.289	337.944	145.747	73.5688	69.9987	299.57	228.15	203.191	0	147.868	673.34	80.8857	212.287	62.7915	71.7521
100629078	368652	172396	205052	264130	115698	374602	128615	368651	230325	472082	300074	313506	192775	283224	238285	735116	413401	233142	333453	229794	162512	154052	98082.1	122135	364433	506009	219516	303223	146239	108648	138749	93526.4
100629079	0	0	0	0	32.7208	0	0	0	0	0	0	108.626	61.3347	0	0	0	0	63.389	0	318.732	0	0	0	0	0	0	0	0	0	0	0	0
100629080	810.886	174.341	64.4093	136.517	253.65	124.039	401.819	168.092	370.165	624.86	150.437	213.726	143.853	86.3683	195.613	164.146	329.373	600.298	292.96	317.763	408.053	178.041	335.76	70.6508	479.342	376.047	583.722	478.517	265.752	289.327	396.707	64.3201
[truncated: 10,727 more rows]

## Sheet: Table 3
	A	Coef.CvsA	Coef.CvsB	Coef.CvsM	Coef.BvsA	Coef.BvsM	Coef.AvsM	t.CvsA	t.CvsB	t.CvsM	t.BvsA	t.BvsM	t.AvsM	p.value.CvsA	p.value.CvsB	p.value.CvsM	p.value.BvsA	p.value.BvsM	p.value.AvsM	F	F.p.value	genes
[truncated: 10,375 more rows]

[truncated: 23 more sheets: Table 4, Table 5, Table 6, Table 7, Table 8, Table 9, Table 10, Table 11, Table 12, Table 13, Table 14, Table 15, Table 16, Table 17, Table 18, Table 19, Table 20, Table 21, Table 22, Table 23 …]
